# Supplementary material for: USP25 aggravates liver cancer development and impairs chemosensitivity by limiting LATS1 activation
Source: EMBO Rep. 2026 Mar 25;27(9):2406–33. doi: 10.1038/s44319-026-00749-w (PMC13172046; doi:10.1038/s44319-026-00749-w)
Supplement: Supplementary file 2 — Source data Fig. 1 [file 44319_2026_749_MOESM2_ESM.zip]

Archive with 29 entries (15 files):
- Figure 1/
- Figure 1/1A/
- Figure 1/1A/Western blots 1A.pdf
- Figure 1/1B/
- Figure 1/1B/a 2M USP2WT KO 肝.jpg
- Figure 1/1C/
- Figure 1/1C/Liver weight.xlsx
- Figure 1/1D/
- Figure 1/1D/LW BW ratio.xlsx
- Figure 1/1E/
- Figure 1/1E/USP25 KO.jpg
- Figure 1/1E/USP25 WT.jpg
- Figure 1/1F/
- Figure 1/1F/Ki67 cell proliferation.xlsx
- Figure 1/1G/
- Figure 1/1G/Western blots 1G.pdf
- Figure 1/1H/
- Figure 1/1H/usp25 expression level.xlsx
- Figure 1/1I/
- Figure 1/1I/HCC.jpg
- Figure 1/1I/adjacent tissue.jpg
- Figure 1/1J/
- Figure 1/1J/usp25 expression IHC.xlsx
- Figure 1/1L/
- Figure 1/1L/usp25 survival.xlsx
- Figure 1/1M/
- Figure 1/1M/1M.xlsx
- Figure 1/1N/
- Figure 1/1N/1N.xlsx
