# Supplementary material for: USP25 aggravates liver cancer development and impairs chemosensitivity by limiting LATS1 activation
Source: EMBO Rep. 2026 Mar 25;27(9):2406–33. doi: 10.1038/s44319-026-00749-w (PMC13172046; doi:10.1038/s44319-026-00749-w)
Supplement: Supplementary file 2 — Source data Fig. 1 [file 44319_2026_749_MOESM2_ESM.zip › Figure 1/1C/Liver weight.xlsx]

## Sheet: Sheet1
2-month-old
		USP25+/+	USP25-/-
	1	1.22	1.08
	2	1.35	1.03
	3	1.061	1.05
	4	1.37	0.89
	5	1.175	0.907
	6	1.095	0.97
	7	1.135	0.9385
