# Supplementary material for: USP25 aggravates liver cancer development and impairs chemosensitivity by limiting LATS1 activation
Source: EMBO Rep. 2026 Mar 25;27(9):2406–33. doi: 10.1038/s44319-026-00749-w (PMC13172046; doi:10.1038/s44319-026-00749-w)
Supplement: Supplementary file 2 — Source data Fig. 1 [file 44319_2026_749_MOESM2_ESM.zip › Figure 1/1D/LW BW ratio.xlsx]

## Sheet: Sheet1
LW/BW ratio
		USP25+/+	USP25-/-
	1	5.39823	5.07757
	2	5.55556	4.68182
	3	5.26575	4.37561
	4	5.56911	4.03326
	5	5.01066	4.53589
	6	5.23717	4.35661
	7	5.32367	4.61872
