# Supplementary material for: USP25 aggravates liver cancer development and impairs chemosensitivity by limiting LATS1 activation
Source: EMBO Rep. 2026 Mar 25;27(9):2406–33. doi: 10.1038/s44319-026-00749-w (PMC13172046; doi:10.1038/s44319-026-00749-w)
Supplement: Supplementary file 2 — Source data Fig. 1 [file 44319_2026_749_MOESM2_ESM.zip › Figure 1/1F/Ki67 cell proliferation.xlsx]

## Sheet: Sheet1
Ki67
		USP25+/+	USP25-/-
	1	2.16306	0.400802
	2	2.61163	0.779727
	3	2.1121	0.407332
	4	2.58398	0.337458
