# Supplementary material for: USP25 aggravates liver cancer development and impairs chemosensitivity by limiting LATS1 activation
Source: EMBO Rep. 2026 Mar 25;27(9):2406–33. doi: 10.1038/s44319-026-00749-w (PMC13172046; doi:10.1038/s44319-026-00749-w)
Supplement: Supplementary file 2 — Source data Fig. 1 [file 44319_2026_749_MOESM2_ESM.zip › Figure 1/1H/usp25 expression level.xlsx]

## Sheet: Sheet1
USP25 expression level
		Rep 1	Rep 2	Rep 3	Rep 4	Rep 5	Rep 6	Rep 7
	Heart	0.28	0.17	0.32	0.29	0.47	0.4	0.85
	Liver	0.54	1.29	0.76	2.02	1.1	0.85	1.77
	Kidney	0.11	0.25	0.63	0.41	0.28	0.22	0.27
	WAT	0.18	0.38	0.39	0.66	1.28	0.61	0.45
	BAT	0.21	0.4	0.41	0.1	0.79	0.61	1.03
	Epididymis	0.43	1.08	0.76	0.59	1.3	0.93	1.27
	Muscle	0.14	0.22	0.12	0.26	0.35	0.21	0.57
