# Supplementary material for: USP25 aggravates liver cancer development and impairs chemosensitivity by limiting LATS1 activation
Source: EMBO Rep. 2026 Mar 25;27(9):2406–33. doi: 10.1038/s44319-026-00749-w (PMC13172046; doi:10.1038/s44319-026-00749-w)
Supplement: Supplementary file 2 — Source data Fig. 1 [file 44319_2026_749_MOESM2_ESM.zip › Figure 1/1J/usp25 expression IHC.xlsx]

## Sheet: Sheet1
USP25 expression IHC (AOD)
		Adjancent tissue	HCC tumor
	1	0.201	0.475
	2	0.196	0.426
	3	0.244	0.435
	4	0.262	0.486
	5	0.271	0.442
	6	0.263	0.427
	7	0.262	0.322
	8	0.243	0.42
	9	0.241	0.529
	10	0.26	0.305
	11	0.265	0.321
	12	0.283	0.449
	13	0.294	0.31
	14	0.281	0.366
	15	0.224	0.382
	16	0.199	0.368
	17	0.226	0.503
	18	0.283	0.339
	19	0.247	0.404
	20	0.293	0.337
