# Supplementary material for: USP25 aggravates liver cancer development and impairs chemosensitivity by limiting LATS1 activation
Source: EMBO Rep. 2026 Mar 25;27(9):2406–33. doi: 10.1038/s44319-026-00749-w (PMC13172046; doi:10.1038/s44319-026-00749-w)
Supplement: Supplementary file 2 — Source data Fig. 1 [file 44319_2026_749_MOESM2_ESM.zip › Figure 1/1L/usp25 survival.xlsx]

## Sheet: Sheet1
USP25 survival
		Days	USP25 high	USP25 low
	1	1008	0
	2	129	1
	3	854	0
	4	349	1
	5	765	1
	6	408	0
	7	6	0
	8	425	0
	9	1135	1
	10	849	0
	11	848	0
	12	87	1
	13	2415	0
	14	303	1
	15	1495	0
	16	27	1
	17	272	1
	18	171	1
	19	194	1
	20	1339	0
	21	632	0
	22	195	1
	23	0	0
	24	300	1
	25	928	0
	26	129	1
	27	101	1
	28	361	0
	29	1823	0
	30	724	1
	31	2456	1
	32	97	1
	33	500	0
	34	1005	1
	35	56	1
	36	587	0
	37	327	0
	38	12		0
	39	44		0
	40	570		0
	41	564		0
	42	36		1
	43	1900		0
	44	925		0
	45	0		0
	46	1067		0
	47	2317		0
	48	1970		0
	49	837		1
	50	1731		0
	51	1149		1
	52	585		0
	53	400		0
	54	183		0
	55	52		1
	56	423		0
	57	1490		1
	58	1553		0
	59	2301		0
	60	300		1
	61	848		1
	62	67		1
	63	94		0
	64	574		0
	65	612		1
	66	827		1
	67	2746		0
	68	449		0
	69	1567		0
	70	2015		0
	71	581		1
	72	1302		0
	73	0		0
	74	636		0
	75	406		0
	76	396		0
	77	639		1
	78	1452		0
	79	262		1
	80	2412		0
	81	763		0
	82	1030		0
	83	140		1
	84	91		1
	85	602		0
	86	247		1
	87	673		0
	88	942		0
	89	9		0
	90	278		1
	91	170		0
	92	217		1
	93	1242		0
	94	621		0
	95	1210		1
	96	211		0
	97	425		1
	98	14		1
	99	770		1
	100	680		0
	101	1145		0
	102	2442		0
	103	917		0
	104	21		0
	105	8		0
	106	328		0
	107	608		0
	108	671		0
	109	701		0
	110	660		1
	111	698		0
	112	314		0
	113	472		0
	114	406		0
	115	452		1
	116	898		0
	117	706		0
	118	1424		0
	119	2532		1
	120	365		0
	121	1168		0
	122	46		1
	123	816		0
	124	180		0
	125	552		0
	126	2398		0
	127	262		1
	128	1351		0
	129	468		0
	130	558		1
	131	596		1
	132	693		0
	133	2017		0
	134	879		0
	135	1295		0
	136	137		0
	137	1397		1
	138	1718		0
	139	989		0
	140	308		1
	141	1636		0
	142	520		0
	143	395		0
	144	22		0
	145	354		0
	146	555		1
	147	2425		0
	148	291		0
	149	2028		0
	150	366		1
	151	756		0
	152	20		0
	153	2324		0
	154	415		1
	155	757		1
	156	1855		0
	157	519		0
	158	2245		0
	159	633		1
	160	0		0
	161	697		0
	162	728		0
	163	56		1
	164	588		0
	165	2542		1
	166	345		0
	167	229		0
	168	2752		0
	169	19		1
	170	698		0
	171	10		0
	172	1345		0
	173	347		1
	174	2301		0
	175	601		0
	176	341		0
	177	780		0
	178	6		0
	179	1560		1
	180	819		0
	181	693		1
	182	799		0
	183	315		1
	184	9		1
	185	662		0
	186	747		0
	187	1989		0
	188	1791		1
	189	1091		0
	190	394		1
	191	744		0
	192	562		0
	193	848		0
	194	344		1
	195	432		1
	196	615		0
	197	248		0
	198	2728		0
	199	382		0
	200	631		0
	201	1088		1
	202	283		1
	203	296		1
	204	359		0
	205	1372		1
	206	330		0
	207	31		1
	208	782		0
	209	1241		0
	210	802		1
	211	11		1
	212	359		1
	213	15		0
	214	322		0
	215	711		1
	216	390		0
	217	91		1
	218	107		1
	219	899		1
	220	638		0
	221	630		0
	222	304		1
	223	260		0
	224	65		1
	225	752		1
	226	141		0
	227	1852		1
	228	3125		1
	229	171		1
	230	409		0
	231	1085		0
	232	649		1
	233	784		0
	234	1231		0
	235	520		0
	236	837		1
	237	3675		0
	238	627		1
	239	906		0
	240	1624		1
	241	363		0
	242	447		0
	243	722		0
	244	34		1
	245	2202		0
	246	153		1
	247	1098		0
	248	555		0
	249	1633		0
	250	555		0
	251	410		1
	252	430		0
	253	512		0
	254	458		0
	255	655		0
	256	366		0
	257	412		1
	258	373		1
	259	2116		1
	260	363		0
	261	103		1
	262	2131		1
	263	644		0
	264	729		0
	265	1115		0
	266	1711		0
	267	1085		0
	268	9		0
	269	556		1
	270	1685		1
	271	427		0
	272	1233		0
	273	1386		1
	274	1066		0
	275	480		0
	276	415		0
	277	1219		0
	278	1939		0
	279	2184		0
	280	1622		1
	281	399		0
	282	30		0
	283	412		0
	284	575		0
	285	2513		0
	286	6		0
	287	507		0
	288	1531		0
	289	16		1
	290	365		1
	291	860		0
	292	214		1
	293	1562		0
	294	1049		0
	295	387		0
	296	79		0
	297	65		1
	298	102		1
	299	1531		0
	300	387		0
	301	658		0
	302	1271		1
	303	719		0
	304	640		0
	305	1423		1
	306	20		0
	307	554		0
	308	538		0
	309	3308		0
	310	486		0
	311	1363		0
	312	299		1
	313	279		1
	314	2102		0
	315	347		0
	316	115		1
	317	601		1
	318	357		0
	319	361		0
	320	0		0
	321	223		1
	322	3258		1
	323	12		1
	324	594		0
	325	810		0
	326	23		0
	327	469		1
	328	3437		0
	329	478		0
	330	2455		0
	331	829		0
	332	931		1
	333	372		0
	334	444		0
	335	1		0
	336	1779		0
	337	566		0
	338	608		0
	339	395		0
	340	1694		1
	341	453		0
	342	672		0
	343	535		1
	344	303		0
	345	1450		0
	346	547		1
	347	416		1
	348	579		0
	349	1618		0
	350	476		0
	351	643		1
	352	436		0
	353	438		1
	354	1876		0
	355	219		0
	356	910		0
	357	233		1
	358	381		1
	359	1229		1
	360	1804		0
	361	1516		0
	362	688		1
	363	419		1
	364	250		0
	365	951		0
	366	898		0
	367	768		1
	368	474		0
	369	3478		0
	370	2486		1
