# Supplementary material for: USP25 aggravates liver cancer development and impairs chemosensitivity by limiting LATS1 activation
Source: EMBO Rep. 2026 Mar 25;27(9):2406–33. doi: 10.1038/s44319-026-00749-w (PMC13172046; doi:10.1038/s44319-026-00749-w)
Supplement: Supplementary file 2 — Source data Fig. 1 [file 44319_2026_749_MOESM2_ESM.zip › Figure 1/1M/1M.xlsx]

## Sheet: Sheet1
	1	GSE33294	0.406
	2	GSE38226	0.435
	3	GSE214846	0
	4	GSE135631	0.021
	5	GSE124535	0.001
	6	GSE17856	0
	7	GSE33006	0.15
	8	GSE147888	0.14
	9	GSE56545	0.019
	10	GSE14520	0
	11	GSE7473	0.248
	12	GSE77314	0.025
	13	GSE45114	0.478
	14	GSE17967	0.15
	15	GSE9839	0.653
	16	GSE46408	0.642
	17	GSE65485	0.538
	18	ICGC-LIRI-JP	0
	19	GSE136247	0.036
	20	GSE113996	0.193
	21	GSE84402	0.342
	22	GSE14811	0.013
	23	CNHPP	0.324
	24	GSE45436	0.052
	25	GSE55048	0.733
	26	GSE57555	0.88
	27	GSE45050	0.57
	28	GSE69715	0.01
	29	GSE184733	0.641
	30	GSE67764	0.863
	31	GSE95698	0.863
	32	GSE39791	0.256
	33	GSE31370	0.456
	34	GSE105130	0.628
	35	GSE169289	0.625
	36	GSE76427	0.399
	37	GSE89377	0.476
	38	GSE76297	0.658
	39	GSE19665	0.927
	40	GSE57957	0.997
	41	GSE84005	0.999
	42	GSE11819	1
	43	GSE97214	1
	44	GSE102083	0.957
	45	GSE102079	0.913
	46	GSE36376	0.563
	47	GSE87630	0.842
	48	GSE65486	0.823
	49	GSE29721	0.916
	50	GSE22405	0.861
	51	GSE121248	0.603
	52	GSE25097	0.215
	53	GSE41160	0.474
	54	GSE94660	0.654
	55	GSE12941	0.682
	56	GSE17548	0.701
	57	GSE62232	0.624
	58	GSE22058	0.097
	59	GSE84598	0.105
	60	GSE164760	0.148
	61	GSE144269	0.086
	62	GSE69164	0.462
	63	GSE45267	0.268
	64	GSE54236	0.062
	65	GSE87410	0.656
	66	GSE114564	0.173
	67	GSE36411	0.001
	68	GSE64041	0.029
	69	GSE15654	0.045
	70	GSE174570	0.01
	71	GSE14323	0.01
	72	TCGA-LIHC	0.006
	73	GSE190174	0.123
	74	GSE166163	0.802
	75	GSE77509	0.018
	76	GSE98383	0.06
	77	GSE207435	0.012
	78	GSE70089	0.506
	79	GSE104310	0.163
	80	GSE78737	0
	81	GSE63898	0
	82	GSE74656	0.119
	83	GSE60502	0.003
	84	GSE41804	0.006
	85	GSE154964	0.294
	86	GSE59259	0.021
	87	GSE63863	0.118
	88	GSE65484	0
	89	GSE107170	0
	90	GSE51401	0
