# Supplementary material for: USP25 aggravates liver cancer development and impairs chemosensitivity by limiting LATS1 activation
Source: EMBO Rep. 2026 Mar 25;27(9):2406–33. doi: 10.1038/s44319-026-00749-w (PMC13172046; doi:10.1038/s44319-026-00749-w)
Supplement: Supplementary file 3 — Source data Fig. 2 [file 44319_2026_749_MOESM3_ESM.zip]

Archive with 35 entries (20 files):
- Figure 2/
- Figure 2/2A/
- Figure 2/2A/Western blots 2A.pdf
- Figure 2/2B/
- Figure 2/2B/Western blots 2B.pdf
- Figure 2/2C/
- Figure 2/2C/Western blots 2C.pdf
- Figure 2/2D/
- Figure 2/2D/growth curves 2D.xlsx
- Figure 2/2E/
- Figure 2/2E/growth curves 2E.xlsx
- Figure 2/2E/~$growth curves 2E.xlsx
- Figure 2/2F/
- Figure 2/2F/Ctrl.jpg
- Figure 2/2F/shUSP25#1.jpg
- Figure 2/2F/shUSP25#2.jpg
- Figure 2/2G/
- Figure 2/2G/colony numbers 2G.xlsx
- Figure 2/2I/
- Figure 2/2I/USP25++.jpg
- Figure 2/2I/USP25- -.jpg
- Figure 2/2J/
- Figure 2/2J/Tumor numbers 2J.xlsx
- Figure 2/2K/
- Figure 2/2K/Max volume of Tumor 2K.xlsx
- Figure 2/2L/
- Figure 2/2L/LW BW ratio 2L.xlsx
- Figure 2/2M/
- Figure 2/2M/USP25++.jpg
- Figure 2/2M/USP25- -.jpg
- Figure 2/2N/
- Figure 2/2N/USP25++-1.jpg
- Figure 2/2N/USP25---1.jpg
- Figure 2/2O/
- Figure 2/2O/PCNA cells per fields.xlsx
