# Supplementary material for: USP25 aggravates liver cancer development and impairs chemosensitivity by limiting LATS1 activation
Source: EMBO Rep. 2026 Mar 25;27(9):2406–33. doi: 10.1038/s44319-026-00749-w (PMC13172046; doi:10.1038/s44319-026-00749-w)
Supplement: Supplementary file 3 — Source data Fig. 2 [file 44319_2026_749_MOESM3_ESM.zip › Figure 2/2D/growth curves 2D.xlsx]

## Sheet: Sheet1
relative growth
		Ctrl			shUSP25#1			shUSP25#2
	days	Rep1	Rep 2	Rep 3	Rep1	Rep 2	Rep 3	Rep1	Rep 2	Rep 3
	1	1.01119	1.00861	0.980198	0.97625	0.983491	1.0521	0.983555	1.02762	0.988842
	2	1.80155	1.88808	2.0805	1.31657	1.60711	1.48691	1.35594	1.36746	1.4617
	3	2.31296	2.39303	2.36591	1.97133	1.91032	1.7722	1.76617	1.61247	1.78908
	4	3.20039	3.30629	3.34357	2.13769	2.32975	2.25268	1.95747	2.08615	2.02704
