# Supplementary material for: USP25 aggravates liver cancer development and impairs chemosensitivity by limiting LATS1 activation
Source: EMBO Rep. 2026 Mar 25;27(9):2406–33. doi: 10.1038/s44319-026-00749-w (PMC13172046; doi:10.1038/s44319-026-00749-w)
Supplement: Supplementary file 3 — Source data Fig. 2 [file 44319_2026_749_MOESM3_ESM.zip › Figure 2/2E/growth curves 2E.xlsx]

## Sheet: Sheet1
relative growth
		Ctrl			USP25WT
	days	Rep1	Rep 2	Rep 3	Rep1	Rep 2	Rep 3
	1	1.01119	1.00861	0.980198	1.00901	0.994595	0.996396
	2	1.80155	1.88808	2.0805	2.5973	2.75315	2.54865
	3	2.31296	2.39303	2.36591	3.08649	3.17117	3.02252
	4	2.70039	2.80629	2.64357	3.55315	3.56667	3.46126
