# Supplementary material for: USP25 aggravates liver cancer development and impairs chemosensitivity by limiting LATS1 activation
Source: EMBO Rep. 2026 Mar 25;27(9):2406–33. doi: 10.1038/s44319-026-00749-w (PMC13172046; doi:10.1038/s44319-026-00749-w)
Supplement: Supplementary file 3 — Source data Fig. 2 [file 44319_2026_749_MOESM3_ESM.zip › Figure 2/2G/colony numbers 2G.xlsx]

## Sheet: Sheet1
Colony numbers
		Rep1	Rep 2	Rep 3
	Ctrl	107.712	96.7129	95.5751
	shUSP25#1	54.6143	61.0619	61.4411
	shUSP25#2	62.1997	65.2338	61.8204
