# Supplementary material for: USP25 aggravates liver cancer development and impairs chemosensitivity by limiting LATS1 activation
Source: EMBO Rep. 2026 Mar 25;27(9):2406–33. doi: 10.1038/s44319-026-00749-w (PMC13172046; doi:10.1038/s44319-026-00749-w)
Supplement: Supplementary file 3 — Source data Fig. 2 [file 44319_2026_749_MOESM3_ESM.zip › Figure 2/2J/Tumor numbers 2J.xlsx]

## Sheet: Sheet1
Tumor numbers
		USP25+/+	USP25-/-
	1	36	8
	2	43	6
	3	48	12
	4	25	8
	5	40	13
	6	24	8
