# Supplementary material for: USP25 aggravates liver cancer development and impairs chemosensitivity by limiting LATS1 activation
Source: EMBO Rep. 2026 Mar 25;27(9):2406–33. doi: 10.1038/s44319-026-00749-w (PMC13172046; doi:10.1038/s44319-026-00749-w)
Supplement: Supplementary file 3 — Source data Fig. 2 [file 44319_2026_749_MOESM3_ESM.zip › Figure 2/2K/Max volume of Tumor 2K.xlsx]

## Sheet: Sheet1
Max volume of Tumor
		USP25+/+	USP25-/-
	1	771.456	2.352
	2	123.008	0.726
	3	756.25	1.183
	4	218.05	0.936
	5	60.016	0.55
	6	154.791	0.7865
