# Supplementary material for: USP25 aggravates liver cancer development and impairs chemosensitivity by limiting LATS1 activation
Source: EMBO Rep. 2026 Mar 25;27(9):2406–33. doi: 10.1038/s44319-026-00749-w (PMC13172046; doi:10.1038/s44319-026-00749-w)
Supplement: Supplementary file 3 — Source data Fig. 2 [file 44319_2026_749_MOESM3_ESM.zip › Figure 2/2L/LW BW ratio 2L.xlsx]

## Sheet: Sheet1
LW/BW ratio
		USP25+/+	USP25-/-
	1	12.7216	4.64576
	2	5.91467	5.05087
	3	7.98403	5.14905
	4	6.07824	4.14146
	5	6.56583	4.96981
	6	7.04522	4.48887
