# Supplementary material for: USP25 aggravates liver cancer development and impairs chemosensitivity by limiting LATS1 activation
Source: EMBO Rep. 2026 Mar 25;27(9):2406–33. doi: 10.1038/s44319-026-00749-w (PMC13172046; doi:10.1038/s44319-026-00749-w)
Supplement: Supplementary file 3 — Source data Fig. 2 [file 44319_2026_749_MOESM3_ESM.zip › Figure 2/2O/PCNA cells per fields.xlsx]

## Sheet: Sheet1
PCNA cells
		USP25+/+	USP25-/-
	1	19	11
	2	22	8
	3	25	10
	4	26	9
	5	24	11
	6	22	13
