# Supplementary material for: USP25 aggravates liver cancer development and impairs chemosensitivity by limiting LATS1 activation
Source: EMBO Rep. 2026 Mar 25;27(9):2406–33. doi: 10.1038/s44319-026-00749-w (PMC13172046; doi:10.1038/s44319-026-00749-w)
Supplement: Supplementary file 4 — Source data Fig. 3 [file 44319_2026_749_MOESM4_ESM.zip]

Archive with 30 entries (17 files):
- Figure 3/
- Figure 3/3C/
- Figure 3/3C/Western blots 3C.pdf
- Figure 3/3D/
- Figure 3/3D/Western blots 3D.pdf
- Figure 3/3E/
- Figure 3/3E/Western blots 3E.pdf
- Figure 3/3F/
- Figure 3/3F/Western blots 3F.pdf
- Figure 3/3G/
- Figure 3/3G/KO DAPI.jpg
- Figure 3/3G/KO YAP.jpg
- Figure 3/3G/KO merge.jpg
- Figure 3/3G/WT DAPI.jpg
- Figure 3/3G/WT YAP.jpg
- Figure 3/3G/WT merge.jpg
- Figure 3/3H/
- Figure 3/3H/YAP localization 3H.xlsx
- Figure 3/3I/
- Figure 3/3I/mRNA expression 3I.xlsx
- Figure 3/3J/
- Figure 3/3J/Western blots 3J.pdf
- Figure 3/3K/
- Figure 3/3K/Western blots 3K.pdf
- Figure 3/3L/
- Figure 3/3L/Western blots 3L.pdf
- Figure 3/3M/
- Figure 3/3M/Western blots 3M.pdf
- Figure 3/3N/
- Figure 3/3N/growth curves 3N.xlsx
