# Supplementary material for: USP25 aggravates liver cancer development and impairs chemosensitivity by limiting LATS1 activation
Source: EMBO Rep. 2026 Mar 25;27(9):2406–33. doi: 10.1038/s44319-026-00749-w (PMC13172046; doi:10.1038/s44319-026-00749-w)
Supplement: Supplementary file 4 — Source data Fig. 3 [file 44319_2026_749_MOESM4_ESM.zip › Figure 3/3H/YAP localization 3H.xlsx]

## Sheet: Sheet1
YAP localization % cells
		USP25+/+	USP25-/-
	N<C	35	66
	N=C	27	27
	N>C	37	6
