# Supplementary material for: USP25 aggravates liver cancer development and impairs chemosensitivity by limiting LATS1 activation
Source: EMBO Rep. 2026 Mar 25;27(9):2406–33. doi: 10.1038/s44319-026-00749-w (PMC13172046; doi:10.1038/s44319-026-00749-w)
Supplement: Supplementary file 4 — Source data Fig. 3 [file 44319_2026_749_MOESM4_ESM.zip › Figure 3/3I/mRNA expression 3I.xlsx]

## Sheet: Sheet1
mRNA expression
		Ctrl			shUSP25#1			shUSP25#2
		Rep1	Rep 2	Rep 3	Rep1	Rep 2	Rep 3	Rep1	Rep 2	Rep 3
	CTGF	1.0041	0.841264	1.1591	0.25966	0.218439	0.150696	0.13191	0.11948	0.146141
	CDC20	1.25642	0.85322	0.90301	0.445656	0.422577	0.437969	0.166035	0.081201	0.114251
	AXL	1.17724	0.811493	1.04632	0.504675	0.479535	0.297189	0.382482	0.367294	0.477953
	CYR61	0.893044	1.18572	1.01742	0.266536	0.22364	0.079761	0.195852	0.185673	0.211162
