# Supplementary material for: USP25 aggravates liver cancer development and impairs chemosensitivity by limiting LATS1 activation
Source: EMBO Rep. 2026 Mar 25;27(9):2406–33. doi: 10.1038/s44319-026-00749-w (PMC13172046; doi:10.1038/s44319-026-00749-w)
Supplement: Supplementary file 4 — Source data Fig. 3 [file 44319_2026_749_MOESM4_ESM.zip › Figure 3/3N/growth curves 3N.xlsx]

## Sheet: Sheet1
relative growth
		Ctrl			shUSP25			siLATS1			shUSP25+siLATS1
	days	Rep1	Rep 2	Rep 3	Rep1	Rep 2	Rep 3	Rep1	Rep 2	Rep 3	Rep1	Rep 2	Rep 3
	1	0.976623	1.00779	1.01818	0.958994	0.975848	1.06517	1.03719	0.984324	0.978855	0.956589	1.05271	0.990698
	2	1.32727	1.36364	1.30649	1.3399	1.62473	1.15113	1.70434	1.65148	1.61502	1.49535	1.46279	1.50078
	3	2.05195	2.15974	2.03506	1.68877	1.65507	1.66181	2.97302	2.95662	3.0113	2.60155	2.72093	2.8062
	4	2.8961	2.92597	3.03766	1.99439	1.94552	1.99664	3.76595	3.93183	4.00292	3.63101	3.57054	3.74341
