# Supplementary material for: USP25 aggravates liver cancer development and impairs chemosensitivity by limiting LATS1 activation
Source: EMBO Rep. 2026 Mar 25;27(9):2406–33. doi: 10.1038/s44319-026-00749-w (PMC13172046; doi:10.1038/s44319-026-00749-w)
Supplement: Supplementary file 5 — Source data Fig. 4 [file 44319_2026_749_MOESM5_ESM.zip]

Archive with 17 entries (8 files):
- Figure 4/
- Figure 4/4B/
- Figure 4/4B/Western blots 4B.pdf
- Figure 4/4D/
- Figure 4/4D/Western blots 4D.pdf
- Figure 4/4F/
- Figure 4/4F/Western blots 4F.pdf
- Figure 4/4G/
- Figure 4/4G/Western blots 4G.pdf
- Figure 4/4H/
- Figure 4/4H/Western blots 4H.pdf
- Figure 4/4I/
- Figure 4/4I/growth curves 4I.xlsx
- Figure 4/4J/
- Figure 4/4J/mRNA expression 4J.xlsx
- Figure 4/4K/
- Figure 4/4K/mRNA expression 4K.xlsx
