# Supplementary material for: USP25 aggravates liver cancer development and impairs chemosensitivity by limiting LATS1 activation
Source: EMBO Rep. 2026 Mar 25;27(9):2406–33. doi: 10.1038/s44319-026-00749-w (PMC13172046; doi:10.1038/s44319-026-00749-w)
Supplement: Supplementary file 5 — Source data Fig. 4 [file 44319_2026_749_MOESM5_ESM.zip › Figure 4/4I/growth curves 4I.xlsx]

## Sheet: Sheet1
relative growth
		Ctrl+LATS1 WT			shUSP25+LATS1 WT			Ctrl+LATS1 K688R			shUSP25+LATS1 K688R
	days	Rep1	Rep 2	Rep 3	Rep1	Rep 2	Rep 3	Rep1	Rep 2	Rep 3	Rep1	Rep 2	Rep 3
	1	0.943026	1.07662	0.982318	0.890093	1.08359	1.02477	1.03913	1.02532	0.935558	0.98317	0.904628	1.1122
	2	2.30393	1.95462	1.86817	1.08266	1.44551	1.28421	1.40506	1.52566	1.66686	1.4899	1.24825	1.24642
	3	3.28585	3.15894	3.03929	1.48731	1.50991	1.65201	2.85696	2.67008	2.73084	2.53506	2.60589	2.40252
	4	3.43065	3.58546	3.63733	1.99164	2.0195	2.07864	3.61323	3.63867	3.4214	3.58471	3.50603	3.36115
