# Supplementary material for: USP25 aggravates liver cancer development and impairs chemosensitivity by limiting LATS1 activation
Source: EMBO Rep. 2026 Mar 25;27(9):2406–33. doi: 10.1038/s44319-026-00749-w (PMC13172046; doi:10.1038/s44319-026-00749-w)
Supplement: Supplementary file 5 — Source data Fig. 4 [file 44319_2026_749_MOESM5_ESM.zip › Figure 4/4J/mRNA expression 4J.xlsx]

## Sheet: Sheet1
mRNA expression
		Ctrl				shUSP25
		Rep1	Rep 2	Rep 3	Rep4	Rep1	Rep 2	Rep 3	Rep4
	LATS1 WT	1.05139	0.90211	0.985214	1.05219	0.36285	0.413306	0.453499	0.499241
	LATS1 K688R	0.88336	1.05667	1.10854	1.0493	1.06253	0.91251	1.04224	0.8098
