# Supplementary material for: USP25 aggravates liver cancer development and impairs chemosensitivity by limiting LATS1 activation
Source: EMBO Rep. 2026 Mar 25;27(9):2406–33. doi: 10.1038/s44319-026-00749-w (PMC13172046; doi:10.1038/s44319-026-00749-w)
Supplement: Supplementary file 5 — Source data Fig. 4 [file 44319_2026_749_MOESM5_ESM.zip › Figure 4/4K/mRNA expression 4K.xlsx]

## Sheet: Sheet1
mRNA expression
		Ctrl				shUSP25
		Rep1	Rep 2	Rep 3	Rep4	Rep1	Rep 2	Rep 3	Rep4
	LATS1 WT	1.07001	1.08123	0.871182	1.00021	0.406315	0.410975	0.438931	0.366448
	LATS1 K688R	0.899521	1.00721	1.04069	0.919721	0.90068	1.0048	0.901166	0.806613
