# Supplementary material for: USP25 aggravates liver cancer development and impairs chemosensitivity by limiting LATS1 activation
Source: EMBO Rep. 2026 Mar 25;27(9):2406–33. doi: 10.1038/s44319-026-00749-w (PMC13172046; doi:10.1038/s44319-026-00749-w)
Supplement: Supplementary file 6 — Source data Fig. 5 [file 44319_2026_749_MOESM6_ESM.zip]

Archive with 28 entries (14 files):
- Figure 5/
- Figure 5/5A/
- Figure 5/5A/Western blots 5A.pdf
- Figure 5/5B/
- Figure 5/5B/growth curves 5B.xlsx
- Figure 5/5C/
- Figure 5/5C/growth curves 5C.xlsx
- Figure 5/5D/
- Figure 5/5D/Western blots 5D.pdf
- Figure 5/5E/
- Figure 5/5E/growth curves 5E.xlsx
- Figure 5/5F/
- Figure 5/5F/Western blots 5F.pdf
- Figure 5/5F/~$Western blots 5F.pptx
- Figure 5/5G/
- Figure 5/5G/growth curves 5G.xlsx
- Figure 5/5H/
- Figure 5/5H/USP25敲除索拉菲尼 代表性图.jpg
- Figure 5/5I/
- Figure 5/5I/Tumour volume 5I.xlsx
- Figure 5/5J/
- Figure 5/5J/tumour weight 5J.xlsx
- Figure 5/5L/
- Figure 5/5L/AZ1 索拉菲尼 代表性图.png
- Figure 5/5M/
- Figure 5/5M/Tumor volume 5M.xlsx
- Figure 5/5N/
- Figure 5/5N/Tumor weight 5N.xlsx
