# Supplementary material for: USP25 aggravates liver cancer development and impairs chemosensitivity by limiting LATS1 activation
Source: EMBO Rep. 2026 Mar 25;27(9):2406–33. doi: 10.1038/s44319-026-00749-w (PMC13172046; doi:10.1038/s44319-026-00749-w)
Supplement: Supplementary file 6 — Source data Fig. 5 [file 44319_2026_749_MOESM6_ESM.zip › Figure 5/5G/growth curves 5G.xlsx]

## Sheet: Sheet1
relative growth
		Ctrl				shUSP25				siLATS1				shUSP25+siLATS1
	Sorafenib(µM)	Rep1	Rep 2	Rep 3	Rep 4	Rep1	Rep 2	Rep 3	Rep 4	Rep1	Rep 2	Rep 3	Rep 4	Rep1	Rep 2	Rep 3	Rep 4
	1	1.06201	1.06164	0.987375	0.896769	0.93859	0.99348	1.16785	1.07233	1.08437	0.946933	0.954848	1.01313	1.17983	1.11725	1.04399	0.658568
	2	0.874861	1.0661	1.00446	1.15967	0.99439	1.07718	1.03412	1.13298	0.955927	0.964202	0.917791	0.942975	1.08375	0.980674	0.922511	1.02338
	5	0.753435	1.0166	1.05893	0.819532	0.746323	0.877635	1.00288	0.839424	0.714157	0.940457	0.91959	1.06026	0.941653	0.928769	0.968158	0.978833
	7.5	0.393242	0.395098	0.480505	0.510954	0.231994	0.25019	0.310538	0.259591	0.69329	0.712358	0.666667	0.690412	0.762378	0.809866	0.822014	0.822014
	10	0.349796	0.387672	0.262904	0.300037	0.136164	0.127369	0.143745	0.141319	0.553337	0.469509	0.521317	0.536068	0.563225	0.666667	0.562857	0.6582
	15	0.253732	0.257705	0.298923	0.297438	0.123124	0.129492	0.107961	0.115845	0.459075	0.471668	0.441806	0.461585	0.456341	0.470458	0.448371	0.393457
