# Supplementary material for: USP25 aggravates liver cancer development and impairs chemosensitivity by limiting LATS1 activation
Source: EMBO Rep. 2026 Mar 25;27(9):2406–33. doi: 10.1038/s44319-026-00749-w (PMC13172046; doi:10.1038/s44319-026-00749-w)
Supplement: Supplementary file 6 — Source data Fig. 5 [file 44319_2026_749_MOESM6_ESM.zip › Figure 5/5I/Tumour volume 5I.xlsx]

## Sheet: Sheet1
Tumour volume
		Ctrl					Ctrl sorafenib 30					Ctrl sorafenib 60					shUSP25					shUSP25 sorafenib 30					shUSP25 sorafenib 60
	Day	Rep1	Rep 2	Rep 3	Rep 4	Rep 5	Rep1	Rep 2	Rep 3	Rep 4	Rep 5	Rep1	Rep 2	Rep 3	Rep 4	Rep 5	Rep1	Rep 2	Rep 3	Rep 4	Rep 5	Rep1	Rep 2	Rep 3	Rep 4	Rep 5	Rep1	Rep 2	Rep 3	Rep 4	Rep 5
	0	45.5112	55.2038	46.8802	53.824	49.8317	45.369	39.0021	71.4564	38.808	60.5192	25.6583	58.3064	36.6328	34.136	61.7982	32.3084	61.9007	46.4799	55.0646	59.2456	53.5011	40.964	63.3313	34.1251	36.0137	61.2944	31.1734	31.9661	32.2492	38.1438
	3	298.499	122.257	121.173	350.803	169.791	124.421	169.492	132.727	87.8761	133.228	146.793	93.9813	118.39	109.973	106.371	163.352	125.939	169.625	101.837	193.144	62.7029	78.6786	70.3628	109.633	58.4187	63.3257	88.7745	91.5712	61.8216	47.8891
	6	494.211	281.948	374.806	248.242	432.25	253.008	278.71	104.346	185.285	220.622	78.8765	171.858	126.953	148.052	183.535	277.793	317.169	263.001	272.831	279.784	103.665	173.21	177.817	119.709	107.179	90.7478	147.054	81.6819	96.5175	66.5838
	9	437.718	514.142	393.271	463.538	463.831	243.748	299.686	205.338	251.982	280.899	230.121	206.771	144.826	230.694	198.757	467.448	415.412	359.217	552.848	409.282	123.512	101.956	208.253	160.658	135.815	123.845	106.954	70.5483	102.778	118.198
	12	561.834	705.675	645.423	591.138	495.144	526.904	361.25	253.125	328.217	451.497	349.496	380.538	255.881	228.152	305.809	636.37	561.055	446.571	695.038	579.67	210.464	257.372	177.196	226.482	196	130.977	156.325	102.85	144.581	117
