# Supplementary material for: USP25 aggravates liver cancer development and impairs chemosensitivity by limiting LATS1 activation
Source: EMBO Rep. 2026 Mar 25;27(9):2406–33. doi: 10.1038/s44319-026-00749-w (PMC13172046; doi:10.1038/s44319-026-00749-w)
Supplement: Supplementary file 6 — Source data Fig. 5 [file 44319_2026_749_MOESM6_ESM.zip › Figure 5/5J/tumour weight 5J.xlsx]

## Sheet: Sheet1
Tumour weight
	Rep	Ctrl	Ctrl sorafenib 30	Ctrl sorafenib 60	shUSP25	shUSP25 sorafenib 30	shUSP25 sorafenib 60
	1	0.507	0.384	0.182	0.469	0.096	0.038
	2	0.561	0.229	0.122	0.388	0.125	0.036
	3	0.335	0.266	0.143	0.371	0.126	0.033
	4	0.435	0.172	0.166	0.381	0.12	0.034
	5	0.403	0.344	0.153	0.447	0.107	0.027
