# Supplementary material for: USP25 aggravates liver cancer development and impairs chemosensitivity by limiting LATS1 activation
Source: EMBO Rep. 2026 Mar 25;27(9):2406–33. doi: 10.1038/s44319-026-00749-w (PMC13172046; doi:10.1038/s44319-026-00749-w)
Supplement: Supplementary file 6 — Source data Fig. 5 [file 44319_2026_749_MOESM6_ESM.zip › Figure 5/5M/Tumor volume 5M.xlsx]

## Sheet: Sheet1
Tumour volume
		Ctrl										Ctrl+sorafenib										AZ1										AZ1+sorafenib
	Day	Rep1	Rep 2	Rep 3	Rep 4	Rep5	Rep 6	Rep 7	Rep 8	Rep 9	Rep 10	Rep1	Rep 2	Rep 3	Rep 4	Rep 5	Rep 6	Rep 7	Rep 8	Rep 9	Rep 10	Rep1	Rep 2	Rep 3	Rep 4	Rep 5	Rep 6	Rep 7	Rep 8	Rep 9	Rep 10	Rep1	Rep 2	Rep 3	Rep 4	Rep 5	Rep 6	Rep 7	Rep 8	Rep 9	Rep 10
	0	166.218	100.878	138.384	149.561	164.592	159.754	165.69	183.298	154.67	172.113	163.911	152.635	151.204	187.136	127.784	180.161	155.128	145.362	151.462	123.03	148.521	128.218	191.517	118.675	147.923	146.324	156.78	152.001	172.35	146.995	123.259	162.022	149.757	167.189	154.433	125.49	125.391	121.41	149.996	159.851
	3	392.313	256.685	411.711	372.626	329.456	372.211	383.737	337.545	349.145	275.888	252.168	334.188	369.238	237.58	203.439	327.254	287.789	236.271	242.267	194.4	234.492	275.562	223.165	264.355	255.589	290.629	326.325	300.953	309.189	256.124	196.479	186.356	181.458	163.439	139.628	207.032	167.824	186.465	145.667	192.119
	6	536.476	512.654	437.712	566.298	599.834	673.699	592.717	590.684	601.098	522.861	408.727	418.636	392.879	358.234	435.593	448.819	266.967	308.04	497.725	358.141	526.474	381.183	386.78	408.836	426.443	413.465	433.67	494.43	582.68	507.625	285.297	238.517	266.789	300.741	276.642	256.624	363.447	248.13	245.14	345.777
	9	766.431	584.231	779.378	506.833	899.291	675.089	701.856	945.268	535.85	628.128	494.335	385.155	693.011	398.906	358.682	425.468	763.704	469.928	752.072	439.087	766.431	561.152	603.311	574.951	590.699	675.089	701.856	738.391	653.287	849.242	324.012	305.149	330.547	458.221	344.794	317.385	290.791	362.042	291.566	397.795
	12	1086.89	735.699	1099.91	988.38	1141.14	923.642	919.272	1133.06	935.665	884.899	385.156	604.894	425.685	585.126	850.69	601.4	571.712	471.961	794.704	426.359	842.096	868.825	827.544	834.974	816.525	739.329	945.603	1185.42	1368.49	784.475	390.581	422.35	433.072	371.267	398.113	434.043	314.515	366.028	401.205	370.079
