# Supplementary material for: USP25 aggravates liver cancer development and impairs chemosensitivity by limiting LATS1 activation
Source: EMBO Rep. 2026 Mar 25;27(9):2406–33. doi: 10.1038/s44319-026-00749-w (PMC13172046; doi:10.1038/s44319-026-00749-w)
Supplement: Supplementary file 6 — Source data Fig. 5 [file 44319_2026_749_MOESM6_ESM.zip › Figure 5/5N/Tumor weight 5N.xlsx]

## Sheet: Sheet1
Tumour weight
	Rep	Ctrl	Ctrl sorafenib	AZ1	AZ1 sorafenib
	1	0.536	0.453	0.588	0.252
	2	0.606	0.448	0.558	0.219
	3	1.014	0.453	0.417	0.267
	4	0.71	0.237	0.475	0.253
	5	0.602	0.462	0.397	0.287
	6	0.511	0.513	0.676	0.224
	7	0.568	0.308	0.641	0.269
	8	0.545	0.513	0.429	0.185
	9	0.726	0.481	0.726	0.206
	10	0.713	0.763	0.402	0.228
