# Supplementary material for: USP25 aggravates liver cancer development and impairs chemosensitivity by limiting LATS1 activation
Source: EMBO Rep. 2026 Mar 25;27(9):2406–33. doi: 10.1038/s44319-026-00749-w (PMC13172046; doi:10.1038/s44319-026-00749-w)
Supplement: Supplementary file 7 — Source data Fig. 6 [file 44319_2026_749_MOESM7_ESM.zip]

Archive with 21 entries (10 files):
- Figure 6/
- Figure 6/6B/
- Figure 6/6B/Western blots 6B.pdf
- Figure 6/6D/
- Figure 6/6D/Western blots 6D.pdf
- Figure 6/6E/
- Figure 6/6E/Western blots 6E.pdf
- Figure 6/6F/
- Figure 6/6F/Western blots 6F.pdf
- Figure 6/6G/
- Figure 6/6G/Western blots 6G.pdf
- Figure 6/6H/
- Figure 6/6H/Western blots 6H.pdf
- Figure 6/6I/
- Figure 6/6I/Survival fraction 6I.xlsx
- Figure 6/6J/
- Figure 6/6J/tumor.jpg
- Figure 6/6K/
- Figure 6/6K/Tumour volume 6K.xlsx
- Figure 6/6L/
- Figure 6/6L/tumour weight 6L.xlsx
