# Supplementary material for: USP25 aggravates liver cancer development and impairs chemosensitivity by limiting LATS1 activation
Source: EMBO Rep. 2026 Mar 25;27(9):2406–33. doi: 10.1038/s44319-026-00749-w (PMC13172046; doi:10.1038/s44319-026-00749-w)
Supplement: Supplementary file 7 — Source data Fig. 6 [file 44319_2026_749_MOESM7_ESM.zip › Figure 6/6I/Survival fraction 6I.xlsx]

## Sheet: Sheet1
Survival fraction
		PScr			PLT-2			PLT-3
	Sorafenib(µM)	Rep1	Rep 2	Rep 3	Rep1	Rep 2	Rep 3	Rep1	Rep 2	Rep 3
	0	1.02233	1.00081	0.977263	0.982166	1.03175	0.986081	0.998826	0.997923	1.00334
	1	1.0138	0.995534	0.967113	0.99652	0.990431	1.00391	0.957283	0.99702	0.979409
	2	0.993255	1.00075	0.996262	1.00565	0.987821	0.968247	0.977603	0.91845	0.987537
	5	1.00333	1.00505	0.965331	0.683776	0.776425	0.733362	0.457419	0.634878	0.455613
	7.5	0.747868	0.714982	0.766951	0.329274	0.333188	0.320574	0.220356	0.190554	0.200036
