# Supplementary material for: USP25 aggravates liver cancer development and impairs chemosensitivity by limiting LATS1 activation
Source: EMBO Rep. 2026 Mar 25;27(9):2406–33. doi: 10.1038/s44319-026-00749-w (PMC13172046; doi:10.1038/s44319-026-00749-w)
Supplement: Supplementary file 7 — Source data Fig. 6 [file 44319_2026_749_MOESM7_ESM.zip › Figure 6/6K/Tumour volume 6K.xlsx]

## Sheet: Sheet1
Tumour volume
		PScr						PLT-3						Sorafenib						PLT-3+Sorafenib
	Day	Rep1	Rep 2	Rep 3	Rep 4	Rep 5	Rep 6	Rep1	Rep 2	Rep 3	Rep 4	Rep 5	Rep 6	Rep1	Rep 2	Rep 3	Rep 4	Rep 5	Rep 6	Rep1	Rep 2	Rep 3	Rep 4	Rep 5	Rep 6
	0	69.05	33.3	63.46	66.5	88.83	61.36	109.82	97.86	113.05	43.56	113.05	70.54	135.04	131.8	95.92	113.02	83.85	81.08	80.84	94.04	97.91	88.27	72.79	73.72
	4	339.86	846.4	500.34	669.46	270.21	500.34	230.57	385.14	240.58	559.1	484.6	223.36	187.72	176.31	143.79	177.1	133.17	158.91	99.9	47.74	105.2	133	131	106
	8	814.09	1286.77	1313.22	947.07	974.24	814.09	989.79	695.75	814	870	727	695	336.82	358.23	326.1	368.08	368.08	419.71	163.37	94.16	173.61	199.99	182.98	97.91
	12	1394.25	1558.2	1348.65	874.64	1116.42	905.06	1130.5	770.06	1036.11	885	615	771.46	415.85	418.4	552.25	378.45	362	416.3	137.5	125.54	196	91.04	121.09	121.09
	16	1492.78	1256.11	1254.82	1098.5	1014.82	1599.07	1056.45	1086.63	1231.43	1184.45	1156.25	958.81	419.48	523.26	576	722.14	461.25	497.66	122.4	306.56	152.81	183.75	119.48	391.31
