# Supplementary material for: USP25 aggravates liver cancer development and impairs chemosensitivity by limiting LATS1 activation
Source: EMBO Rep. 2026 Mar 25;27(9):2406–33. doi: 10.1038/s44319-026-00749-w (PMC13172046; doi:10.1038/s44319-026-00749-w)
Supplement: Supplementary file 7 — Source data Fig. 6 [file 44319_2026_749_MOESM7_ESM.zip › Figure 6/6L/tumour weight 6L.xlsx]

## Sheet: Sheet1
Tumour weight
	Rep	Ctrl	PLT-3	Sorafenib	PLT-3+Sorafenib
	1	1.191	1.233	0.428	0.096
	2	1.859	0.729	0.616	0.105
	3	0.962	0.651	0.427	0.084
	4	0.783	1.072	0.527	0.066
	5	0.722	0.819	0.404	0.07
	6	0.78	0.907	0.54	0.034
