# Supplementary material for: USP25 aggravates liver cancer development and impairs chemosensitivity by limiting LATS1 activation
Source: EMBO Rep. 2026 Mar 25;27(9):2406–33. doi: 10.1038/s44319-026-00749-w (PMC13172046; doi:10.1038/s44319-026-00749-w)
Supplement: Supplementary file 8 — Source data Fig. 7 [file 44319_2026_749_MOESM8_ESM.zip]

Archive with 49 entries (36 files):
- Figure 7/
- Figure 7/7A/
- Figure 7/7A/Western blots 7A.pdf
- Figure 7/7B/
- Figure 7/7B/#1 E-cadherin.tif
- Figure 7/7B/#1 HE.tif
- Figure 7/7B/#2 E-cadherin.tif
- Figure 7/7B/#2 HE.tif
- Figure 7/7B/#3 E-cadherin.tif
- Figure 7/7B/#3 HE.tif
- Figure 7/7C/
- Figure 7/7C/PLT-3+sorafenib.jpg
- Figure 7/7C/PLT-3.jpg
- Figure 7/7C/PScr.jpg
- Figure 7/7C/sorafenib.jpg
- Figure 7/7D/
- Figure 7/7D/relative survival 7D.xlsx
- Figure 7/7E/
- Figure 7/7E/Western blots 7E.pdf
- Figure 7/7F/
- Figure 7/7F/P1 HE.tif
- Figure 7/7F/P1 USP25.tif
- Figure 7/7F/P2 HE.tif
- Figure 7/7F/P2 USP25.tif
- Figure 7/7F/P3 HE.tif
- Figure 7/7F/P3 USP25.tif
- Figure 7/7G/
- Figure 7/7G/IMG_20250321_173406.jpg
- Figure 7/7H/
- Figure 7/7H/tumor volume 7H.xlsx
- Figure 7/7I/
- Figure 7/7I/tumour weight 7I.xlsx
- Figure 7/7J/
- Figure 7/7J/PLT-3 HE.tif
- Figure 7/7J/PLT-3 Ki67.tif
- Figure 7/7J/PLT-3 p-YAP.tif
- Figure 7/7J/PLT-3 Sorafenib HE.tif
- Figure 7/7J/PLT3+Sorafenib Ki67.tif
- Figure 7/7J/PLT3+Sorafenib pYAP.tif
- Figure 7/7J/pscr HE.tif
- Figure 7/7J/pscr Ki67.tif
- Figure 7/7J/pscr P-YAP.tif
- Figure 7/7J/Sorafenib HE.tif
- Figure 7/7J/Sorafenib Ki67.tif
- Figure 7/7J/Sorafenib p-YAP.tif
- Figure 7/7K/
- Figure 7/7K/Ki67 7K.xlsx
- Figure 7/7L/
- Figure 7/7L/p-YAP 7L.xlsx
