# Supplementary material for: USP25 aggravates liver cancer development and impairs chemosensitivity by limiting LATS1 activation
Source: EMBO Rep. 2026 Mar 25;27(9):2406–33. doi: 10.1038/s44319-026-00749-w (PMC13172046; doi:10.1038/s44319-026-00749-w)
Supplement: Supplementary file 8 — Source data Fig. 7 [file 44319_2026_749_MOESM8_ESM.zip › Figure 7/7D/relative survival 7D.xlsx]

## Sheet: Sheet1
Relative survival
		PScr	PLT-3	Sorafenib	PLT-3+Sorafenib
	1	98.7802	58.56	23.9357	5.54836
	2	109.78	46.6969	23.0613	4.24223
	3	91.44	58.3333	25.5764	5.00864
