# Supplementary material for: USP25 aggravates liver cancer development and impairs chemosensitivity by limiting LATS1 activation
Source: EMBO Rep. 2026 Mar 25;27(9):2406–33. doi: 10.1038/s44319-026-00749-w (PMC13172046; doi:10.1038/s44319-026-00749-w)
Supplement: Supplementary file 8 — Source data Fig. 7 [file 44319_2026_749_MOESM8_ESM.zip › Figure 7/7H/tumor volume 7H.xlsx]

## Sheet: Sheet1
Tumour volume
		Ctrl					PLT-3					sorafenib					PLT-3+sorafenib
	Day	Rep1	Rep 2	Rep 3	Rep 4	Rep 5	Rep1	Rep 2	Rep 3	Rep 4	Rep 5	Rep1	Rep 2	Rep 3	Rep 4	Rep 5	Rep1	Rep 2	Rep 3	Rep 4	Rep 5
	0	105.66	76.53	51.93	125.46	123.48	106.51	98.4	86.44	79.87	145.3	111.08	100.52	167.55	160.74	151.3	96.38	90.28	51.48	80.65	87.25
	4	348.27	305.88	408.87	305.72	466.64	256.31	402.44	446.69	442.77	497	266.11	290.1	197.41	243.7	272.58	98.4	133.89	69.83	101.03	56.9
	8	716.87	707.5	564.5	1057.44	910.93	591.48	658.83	943.5	781.32	839.73	438.5	450.35	472.44	462.23	482.57	85.31	178.34	209.96	136.73	102.29
	12	780.06	778.21	1141.78	1049.42	768.67	671.66	837.04	1053.42	872.15	1131.58	673.44	650.37	430.81	625.69	623.15	97.62	206.71	217.01	201.14	126.81
	16	1264.26	1103.6	933.51	1306.94	1365.11	671.66	837.04	1119.48	1417.6	1306.54	836.76	775.81	818.96	550.47	777.71	332.39	332.12	243.22	173.84	115.26
