# Supplementary material for: USP25 aggravates liver cancer development and impairs chemosensitivity by limiting LATS1 activation
Source: EMBO Rep. 2026 Mar 25;27(9):2406–33. doi: 10.1038/s44319-026-00749-w (PMC13172046; doi:10.1038/s44319-026-00749-w)
Supplement: Supplementary file 8 — Source data Fig. 7 [file 44319_2026_749_MOESM8_ESM.zip › Figure 7/7I/tumour weight 7I.xlsx]

## Sheet: Sheet1
Tumour weight
	Rep	Ctrl	PLT-3	sorafenib	PLT-3+sorafenib
	1	0.985	1.46	0.895	0.554
	2	1.009	1.183	0.861	0.347
	3	1.495	0.979	0.836	0.271
	4	1.12	0.736	0.505	0.213
	5	1.188	1.151	0.751	0.181
