# Supplementary material for: USP25 aggravates liver cancer development and impairs chemosensitivity by limiting LATS1 activation
Source: EMBO Rep. 2026 Mar 25;27(9):2406–33. doi: 10.1038/s44319-026-00749-w (PMC13172046; doi:10.1038/s44319-026-00749-w)
Supplement: Supplementary file 8 — Source data Fig. 7 [file 44319_2026_749_MOESM8_ESM.zip › Figure 7/7K/Ki67 7K.xlsx]

## Sheet: Sheet1
Ki67
	Rep	Ctrl	PLT-3	sorafenib	PLT-3+sorafenib
	1	78	62	65	37
	2	71	77	55	32
	3	75	70	58	27
	4	67	69	56	31
	5	77	71	50	35
