# Supplementary material for: USP25 aggravates liver cancer development and impairs chemosensitivity by limiting LATS1 activation
Source: EMBO Rep. 2026 Mar 25;27(9):2406–33. doi: 10.1038/s44319-026-00749-w (PMC13172046; doi:10.1038/s44319-026-00749-w)
Supplement: Supplementary file 8 — Source data Fig. 7 [file 44319_2026_749_MOESM8_ESM.zip › Figure 7/7L/p-YAP 7L.xlsx]

## Sheet: Sheet1
p-YAP
	Rep	Ctrl	PLT-3	sorafenib	PLT-3+sorafenib
	1	14	15	24	41
	2	21	12	21	43
	3	15	19	28	37
	4	16	22	22	37
	5	12	15	29	39
