# Supplementary material for: USP25 aggravates liver cancer development and impairs chemosensitivity by limiting LATS1 activation
Source: EMBO Rep. 2026 Mar 25;27(9):2406–33. doi: 10.1038/s44319-026-00749-w (PMC13172046; doi:10.1038/s44319-026-00749-w)
Supplement: Supplementary file 9 — Figure EV1 Source Data [file 44319_2026_749_MOESM9_ESM.zip]

Archive with 29 entries (15 files):
- Figure EV1/
- Figure EV1/EV 1A/
- Figure EV1/EV 1A/Western blots EV1A.pdf
- Figure EV1/EV 1B/
- Figure EV1/EV 1B/Western blots EV1B.pdf
- Figure EV1/EV 1C/
- Figure EV1/EV 1C/2M blood biochemical.xlsx
- Figure EV1/EV 1D/
- Figure EV1/EV 1D/4M blood biochemical.xlsx
- Figure EV1/EV 1E/
- Figure EV1/EV 1E/Western blots EV1E.pdf
- Figure EV1/EV 1F/
- Figure EV1/EV 1F/Western blots EV1F.pdf
- Figure EV1/EV 1G/
- Figure EV1/EV 1G/EV 1G relative USP25 expression.xls
- Figure EV1/EV 1H/
- Figure EV1/EV 1H/Western blots EV1H.pdf
- Figure EV1/EV 1I/
- Figure EV1/EV 1I/Western blots EV1I.pdf
- Figure EV1/EV 1J/
- Figure EV1/EV 1J/growth curves EV1J.xlsx
- Figure EV1/EV 1K/
- Figure EV1/EV 1K/growth curves EV1K.xlsx
- Figure EV1/EV 1L/
- Figure EV1/EV 1L/25SH1.jpg
- Figure EV1/EV 1L/25SH2-1.jpg
- Figure EV1/EV 1L/CTRL.jpg
- Figure EV1/EV 1M/
- Figure EV1/EV 1M/colony numbers EV1M.xlsx
