# Supplementary material for: USP25 aggravates liver cancer development and impairs chemosensitivity by limiting LATS1 activation
Source: EMBO Rep. 2026 Mar 25;27(9):2406–33. doi: 10.1038/s44319-026-00749-w (PMC13172046; doi:10.1038/s44319-026-00749-w)
Supplement: Supplementary file 9 — Figure EV1 Source Data [file 44319_2026_749_MOESM9_ESM.zip › Figure EV1/EV 1C/2M blood biochemical.xlsx]

## Sheet: ALT
2-month-old mice
		USP25+/+	USP25-/-
	1	40	40
	2	45	36
	3	36	32
	4	36	32
	5	36	44
	6	32	32
	7	40	48

## Sheet: AST
		USP25+/+	USP25-/-
	1	120	40
	2	92	80
	3	48	52
	4	84	108
	5	44	80
	6	52	52
	7	72	64

## Sheet: TC
		USP25+/+	USP25-/-
	1	1.97	2.6
	2	2.94	2.51
	3	2.49	2.62
	4	2.09	2.92
	5	1.78	1.92
	6	3.06	1.91
	7	1.76	1.91

## Sheet: TG
		USP25+/+	USP25-/-
	1	0.45	0.39
	2	0.21	0.24
	3	0.31	0.45
	4	0.26	0.4
	5	0.13	0.23
	6	0.32	0.37
	7	0.33	0.45

## Sheet: HDL-C
		USP25+/+	USP25-/-
	1	1.58	2
	2	2.15	1.99
	3	1.94	2.06
	4	1.58	2.23
	5	2.33	1.41
	6	2.29	1.4
	7	1.35	1.4

## Sheet: LDL-C
		USP25+/+	USP25-/-
	1	0.22	0.26
	2	0.44	0.36
	3	0.36	0.28
	4	0.36	0.26
	5	0.28	0.27
	6	0.46	0.3
	7	0.24	0.31

## Sheet: NEFA
		USP25+/+	USP25-/-
	1	0.77	0.61
	2	0.36	0.43
	3	0.48	0.52
	4	0.56	0.43
	5	0.66	0.63
	6	0.72	0.62
	7	0.68	0.6
