# Supplementary material for: USP25 aggravates liver cancer development and impairs chemosensitivity by limiting LATS1 activation
Source: EMBO Rep. 2026 Mar 25;27(9):2406–33. doi: 10.1038/s44319-026-00749-w (PMC13172046; doi:10.1038/s44319-026-00749-w)
Supplement: Supplementary file 9 — Figure EV1 Source Data [file 44319_2026_749_MOESM9_ESM.zip › Figure EV1/EV 1D/4M blood biochemical.xlsx]

## Sheet: ALT
4-month-old mice
		USP25+/+	USP25-/-
	1	167	196
	2	198.8	212
	3	170	206
	4	216.4	186
	5	108.5	145
	6	138	148
	7	121.1	105.3

## Sheet: AST
		USP25+/+	USP25-/-
	1	244	193
	2	228	207
	3	167	241
	4	256	219
	5	100.3	125.8
	6	191.7	119.1
	7	206.7	205.9

## Sheet: TC
		USP25+/+	USP25-/-
	1	3.14	3.15
	2	3.19	3.48
	3	2.75	2.86
	4	2.45	2.86
	5	3.02	2.99
	6	3.51	3.62
	7	2.69	3.02

## Sheet: TG
		USP25+/+	USP25-/-
	1	0.63	0.73
	2	0.58	0.35
	3	0.84	0.57
	4	0.4	0.83
	5	0.52	0.5
	6	0.39	0.38
	7	0.58	0.66

## Sheet: HDL-C
		USP25+/+	USP25-/-
	1	2.47	2.41
	2	2.45	2.74
	3	2.17	2.11
	4	2.37	2.26
	5	2.71	2.33
	6	2.07	2.8
	7	2.53	2.34

## Sheet: LDL-C
		USP25+/+	USP25-/-
	1	0.31	0.36
	2	0.34	0.29
	3	0.34	0.28
	4	0.27	0.33
	5	0.4	0.31
	6	0.27	0.41
	7	0.36	0.42

## Sheet: NEFA
		USP25+/+	USP25-/-
	1	1.1	1.14
	2	1.02	1.03
	3	0.92	1.09
	4	1.11	1.09
	5	1	0.91
	6	1.09	0.85
	7	0.96	1.03
