# Supplementary material for: USP25 aggravates liver cancer development and impairs chemosensitivity by limiting LATS1 activation
Source: EMBO Rep. 2026 Mar 25;27(9):2406–33. doi: 10.1038/s44319-026-00749-w (PMC13172046; doi:10.1038/s44319-026-00749-w)
Supplement: Supplementary file 9 — Figure EV1 Source Data [file 44319_2026_749_MOESM9_ESM.zip › Figure EV1/EV 1G/EV 1G relative USP25 expression.xls]

## Sheet: Sheet1
		LO2	HepG2	7721	Hep3B	Huh7
	Rep1	1	4.3403	4.76895	4.0871	1.0871
	Rep2	1	3.77549	3.75223	5.29191	1.29191
	Rep3	1	4.0984	4.65609	4.13371	1.13371
