# Supplementary material for: USP25 aggravates liver cancer development and impairs chemosensitivity by limiting LATS1 activation
Source: EMBO Rep. 2026 Mar 25;27(9):2406–33. doi: 10.1038/s44319-026-00749-w (PMC13172046; doi:10.1038/s44319-026-00749-w)
Supplement: Supplementary file 9 — Figure EV1 Source Data [file 44319_2026_749_MOESM9_ESM.zip › Figure EV1/EV 1J/growth curves EV1J.xlsx]

## Sheet: Sheet1
relative growth
		Ctrl			shUSP25#1			shUSP25#2
	days	Rep1	Rep 2	Rep 3	Rep1	Rep 2	Rep 3	Rep1	Rep 2	Rep 3
	1	1.03704	0.968519	0.97963	1.03333	0.985185	0.983333	0.991501	0.994334	1.01416
	2	2.22037	1.69259	1.73889	1.63333	1.53148	1.51296	1.3966	1.33711	1.35411
	3	3.0537	2.69815	2.88333	2.14444	2.03148	2.09815	1.78187	1.83569	1.70822
	4	3.64074	3.50926	3.65741	2.43519	2.36111	2.35185	1.87819	2.05949	1.90935
