# Supplementary material for: USP25 aggravates liver cancer development and impairs chemosensitivity by limiting LATS1 activation
Source: EMBO Rep. 2026 Mar 25;27(9):2406–33. doi: 10.1038/s44319-026-00749-w (PMC13172046; doi:10.1038/s44319-026-00749-w)
Supplement: Supplementary file 9 — Figure EV1 Source Data [file 44319_2026_749_MOESM9_ESM.zip › Figure EV1/EV 1K/growth curves EV1K.xlsx]

## Sheet: Sheet1
relative growth
		Ctrl			USP25WT
	days	Rep1	Rep 2	Rep 3	Rep1	Rep 2	Rep 3
	1	0.984545	0.984545	1.00172	1.02016	0.969758	1.00806
	2	1.83826	1.68289	1.71097	2.95766	3.01411	3.08871
	3	2.57433	2.82632	2.34772	3.74798	3.6371	3.60081
	4	3.15684	3.15112	3.19118	4.26613	4.43548	4.51008
