# Supplementary material for: USP25 aggravates liver cancer development and impairs chemosensitivity by limiting LATS1 activation
Source: EMBO Rep. 2026 Mar 25;27(9):2406–33. doi: 10.1038/s44319-026-00749-w (PMC13172046; doi:10.1038/s44319-026-00749-w)
Supplement: Supplementary file 9 — Figure EV1 Source Data [file 44319_2026_749_MOESM9_ESM.zip › Figure EV1/EV 1M/colony numbers EV1M.xlsx]

## Sheet: Sheet1
Colony numbers
		Rep1	Rep 2	Rep 3
	Ctrl	104.587	34.5566	37.9205
	shUSP25#1	101.223	40.0612	34.2508
	shUSP25#2	93.8838	37.3089	36.3914
