# Supplementary material for: USP25 aggravates liver cancer development and impairs chemosensitivity by limiting LATS1 activation
Source: EMBO Rep. 2026 Mar 25;27(9):2406–33. doi: 10.1038/s44319-026-00749-w (PMC13172046; doi:10.1038/s44319-026-00749-w)
Supplement: Supplementary file 10 — Figure EV2 Source Data [file 44319_2026_749_MOESM10_ESM.zip]

Archive with 25 entries (12 files):
- Figure EV2/
- Figure EV2/EV 2A/
- Figure EV2/EV 2A/Western blots EV2A.pdf
- Figure EV2/EV 2B/
- Figure EV2/EV 2B/Western blots EV2B.pdf
- Figure EV2/EV 2C/
- Figure EV2/EV 2C/Western blots EV2C.pdf
- Figure EV2/EV 2D/
- Figure EV2/EV 2D/Western blots EV2D.pdf
- Figure EV2/EV 2E/
- Figure EV2/EV 2E/Western blots EV2E.pdf
- Figure EV2/EV 2F/
- Figure EV2/EV 2F/EV 2F relative MYC expression.xls
- Figure EV2/EV 2G/
- Figure EV2/EV 2G/Western blots EV2G.pdf
- Figure EV2/EV 2H/
- Figure EV2/EV 2H/Western blots EV2H.pdf
- Figure EV2/EV 2I/
- Figure EV2/EV 2I/EV 2I relative MYC expression.xls
- Figure EV2/EV 2J/
- Figure EV2/EV 2J/Western blots EV2J.pdf
- Figure EV2/EV 2K/
- Figure EV2/EV 2K/Western blots EV2K.pdf
- Figure EV2/EV 2L/
- Figure EV2/EV 2L/EV 2L relative MYC expression.xls
