# Supplementary material for: USP25 aggravates liver cancer development and impairs chemosensitivity by limiting LATS1 activation
Source: EMBO Rep. 2026 Mar 25;27(9):2406–33. doi: 10.1038/s44319-026-00749-w (PMC13172046; doi:10.1038/s44319-026-00749-w)
Supplement: Supplementary file 10 — Figure EV2 Source Data [file 44319_2026_749_MOESM10_ESM.zip › Figure EV2/EV 2F/EV 2F relative MYC expression.xls]

## Sheet: Sheet1
	Relative MYC expression
		Ctrl	USP25sh1	USP25sh2
	Rep1	1	6.93553	7.13107
	Rep2	1	6.57942	8.10316
	Rep3	1	6.53754	6.31174
