# Supplementary material for: USP25 aggravates liver cancer development and impairs chemosensitivity by limiting LATS1 activation
Source: EMBO Rep. 2026 Mar 25;27(9):2406–33. doi: 10.1038/s44319-026-00749-w (PMC13172046; doi:10.1038/s44319-026-00749-w)
Supplement: Supplementary file 10 — Figure EV2 Source Data [file 44319_2026_749_MOESM10_ESM.zip › Figure EV2/EV 2L/EV 2L relative MYC expression.xls]

## Sheet: Sheet1
	Relative MYC expression
		His-ub		His-ub-K48		His-ub-K63
		Ctrl	USP25sh	Ctrl	USP25sh	Ctrl	USP25sh
	Rep1	1	2.07847	1	0.843363	1	2.97466
	Rep2	1	2.27204	1	0.716839	1	1.71788
	Rep3	1	2.18813	1	0.903933	1	3.00801
