# Supplementary material for: USP25 aggravates liver cancer development and impairs chemosensitivity by limiting LATS1 activation
Source: EMBO Rep. 2026 Mar 25;27(9):2406–33. doi: 10.1038/s44319-026-00749-w (PMC13172046; doi:10.1038/s44319-026-00749-w)
Supplement: Supplementary file 11 — Figure EV3 Source Data [file 44319_2026_749_MOESM11_ESM.zip]

Archive with 29 entries (16 files):
- Figure EV3/
- Figure EV3/EV 3A/
- Figure EV3/EV 3A/EV3A.xlsx
- Figure EV3/EV 3B/
- Figure EV3/EV 3B/EV3B.xlsx
- Figure EV3/EV 3C/
- Figure EV3/EV 3C/USP25 ADJ.tif
- Figure EV3/EV 3C/USP25 HCC.tif
- Figure EV3/EV 3C/YAP ADJ.tif
- Figure EV3/EV 3C/YAP HCC.tif
- Figure EV3/EV 3D/
- Figure EV3/EV 3D/usp25 YAP expression IHC.xlsx
- Figure EV3/EV 3E/
- Figure EV3/EV 3E/Western blots EV3E.pdf
- Figure EV3/EV 3F/
- Figure EV3/EV 3F/growth curves EV3F.xlsx
- Figure EV3/EV 3I/
- Figure EV3/EV 3I/Western blots EV3I.pdf
- Figure EV3/EV 3J/
- Figure EV3/EV 3J/@@@2025-12-05 final point to point usp25 lats1.docx
- Figure EV3/EV 3J/Western blots EV3J.pdf
- Figure EV3/EV 3K/
- Figure EV3/EV 3K/EV3K relative MYC expression.xls
- Figure EV3/EV 3L/
- Figure EV3/EV 3L/Western blots EV3L.pdf
- Figure EV3/EV 3M/
- Figure EV3/EV 3M/Western blots EV3M.pdf
- Figure EV3/EV 3N/
- Figure EV3/EV 3N/EV3N relative MOB1 expression.xls
