# Supplementary material for: USP25 aggravates liver cancer development and impairs chemosensitivity by limiting LATS1 activation
Source: EMBO Rep. 2026 Mar 25;27(9):2406–33. doi: 10.1038/s44319-026-00749-w (PMC13172046; doi:10.1038/s44319-026-00749-w)
Supplement: Supplementary file 11 — Figure EV3 Source Data [file 44319_2026_749_MOESM11_ESM.zip › Figure EV3/EV 3A/EV3A.xlsx]

## Sheet: Sheet1
	USP25	CYR61
	1.79994	3.46907
	2.69585	4.35459
	0.799242	2.6907
	1.77928	3.32549
	1.83765	5.551
	2.25163	3.96333
	1.48808	1.52795
	2.03428	4.80991
	2.37966	4.51124
	1.37188	4.75468
	1.50282	4.15784
	1.82646	4.17787
	2.57995	3.48743
	1.63027	3.34094
	2.0876	2.21965
	1.56867	4.54383
	1.5033	3.2419
	1.9998	6.52231
	1.39902	2.51478
	0.85825	3.25334
	2.20566	3.24852
	2.71927	3.86209
	2.02878	3.2149
	2.00494	2.50344
	1.97193	3.37914
	2.20905	4.50119
	2.25908	6.08246
	1.47791	5.83176
	1.02239	2.35648
	1.72649	2.66851
	0.80223	2.86019
	1.90798	5.65331
	1.85861	3.81491
	2.13361	6.57677
	1.76615	3.57432
	2.49882	4.07049
	1.95006	3.85089
	2.54592	3.2432
	1.9131	4.60767
	2.19687	4.69707
	2.43675	2.49885
	2.705	5.4077
	1.98651	2.79813
	2.37205	6.40764
	1.47506	3.08891
	1.10226	2.40589
	1.4997	3.82471
	2.70348	3.24105
	2.55511	3.64173
	2.45799	4.76546
	1.99993	3.16562
	1.75809	5.52435
	1.58728	3.02958
	2.19209	3.97911
	1.18582	4.23165
	2.26356	4.15085
	0.980497	2.08524
	2.00109	2.21961
	2.37491	5.54208
	2.54019	6.95173
	1.97598	3.50447
	1.14932	4.6862
	1.55882	3.65766
	1.98045	3.43834
	2.23603	4.02842
	2.07494	2.92428
	1.67287	3.97539
	1.61457	7.59949
	2.09791	4.91109
	2.06114	2.11104
	2.03731	4.02946
	1.96683	3.93385
	2.54985	2.8226
	2.60405	4.39509
	2.72938	5.27813
	1.6881	2.66405
	2.44344	4.85443
	1.59647	2.61739
	1.72308	2.47655
	1.30672	2.39634
	2.39086	4.76305
	2.15874	3.17614
	1.49624	4.02526
	1.74971	1.18426
	2.43521	4.65087
	1.8451	1.38073
	1.08327	3.37914
	1.8971	1.979
	2.03327	4.50523
	1.76605	4.05494
	2.65516	3.28487
	1.86441	4.79855
	1.78506	4.93435
	2.35148	3.63685
	0.842264	2.33157
	1.49861	2.59832
	2.76753	3.93409
	1.53803	5.09554
	2.06075	5.96711
	0.404963	2.44923
	1.54023	3.64053
	2.02889	2.58249
	0.993596	2.64859
	2.48646	5.17617
	2.47355	3.02299
	0.505206	1.87673
	1.70363	4.61633
	2.48283	2.68218
	2.32258	4.77171
	2.10186	3.72208
	1.42162	4.81635
	1.48938	2.40114
	1.58025	2.35178
	1.75872	2.47381
	0.790556	3.45242
	1.66382	3.60005
	1.8718	2.91519
	1.4796	5.30548
	2.02973	4.03777
	2.19376	6.0436
	1.46187	6.03954
	2.03032	3.53567
	1.8572	4.3784
	2.05762	2.25651
	1.29127	2.83636
	1.96456	3.34387
	2.77388	5.23082
	3.03987	3.14121
	1.82278	3.4098
	1.74097	4.76881
	1.76812	5.23495
	2.2236	4.232
	2.56451	7.22104
	2.19548	1.61142
	2.02606	3.64077
	2.36851	4.71778
	1.75545	6.13971
	2.04664	2.67497
	1.76712	1.70487
	0.663298	2.72681
	2.22812	3.68932
	1.53869	4.63833
	2.45132	5.32944
	2.04545	3.28949
	2.41378	3.30454
	2.22631	4.12739
	2.29597	5.67703
	1.60304	3.31004
	1.84977	6.17484
	1.54585	3.77989
	2.06804	3.16868
	2.40235	6.13516
	1.56329	1.18704
	1.55425	4.68603
	2.64848	3.60885
	1.59957	3.94151
	1.7171	2.80617
	2.05871	4.29142
	1.93797	3.39764
	1.10598	4.22001
	0.498865	4.61117
	1.6772	4.26387
	2.19387	2.61483
	1.56212	3.82849
	1.5924	2.95857
	1.87621	3.61961
	0.903988	2.25434
	2.18079	4.04235
	1.9301	3.64303
	1.95832	2.61992
	1.89704	4.77958
	1.6689	3.47716
	2.07325	5.78571
	2.3289	2.92931
	2.0328	2.64044
	1.35202	6.17432
	1.61518	3.13585
	2.4324	6.45493
	2.50852	3.97247
	1.83487	5.62924
	1.46731	3.283
	2.32443	3.69312
	1.36702	2.69086
	1.67716	2.47907
	1.13889	3.50728
	0.841765	3.13937
	1.61916	4.34607
	2.39634	4.96161
	2.16496	5.10697
	2.3588	6.18411
	1.69406	3.43732
	2.48751	3.75276
	2.25934	3.37196
	1.6229	5.53625
	2.33252	4.60585
	1.91732	3.8927
	1.78591	4.10874
	1.92792	5.12871
	1.65405	4.42723
	1.77469	3.79298
	2.9963	4.53858
	2.10157	3.4771
	2.06686	4.59182
	1.98507	3.95435
	1.61199	3.84849
	1.85568	6.17905
	1.88766	4.82218
	2.00709	2.96872
	2.38008	4.87916
	1.9304	5.59524
	3.1742	6.72351
	0.838921	4.5469
	2.18249	5.96995
	2.48041	4.57181
	2.34099	2.20712
	1.76747	3.74786
	1.95887	2.50559
	1.87326	3.56781
	2.3702	3.67434
	0.221253	1.82827
	1.85925	3.61811
	2.14114	2.3499
	1.40155	3.71612
	1.87413	2.63679
	1.1743	5.2813
	2.37174	3.87097
	2.64278	1.89376
	2.17914	2.7924
	1.44429	3.19912
	1.59417	5.5386
	1.87004	3.44368
	0.859252	3.81996
	2.24766	4.4555
	1.86267	1.65834
	2.04246	3.84062
	0.570371	2.82651
	1.20864	4.9994
	0.543193	1.50399
	2.80855	4.28651
	1.4662	2.28386
	1.67226	3.36116
	1.71263	2.6412
	2.22007	4.42709
	1.1941	3.00007
	1.45169	3.85764
	1.84131	3.57327
	2.25191	3.75725
	1.64873	1.98064
	2.05832	3.25139
	0.954772	3.39927
	2.11059	2.91944
	1.55872	4.70476
	1.28617	3.33005
	1.33273	3.96494
	1.49339	3.19523
	1.72811	3.71375
	1.43709	4.45029
	2.41949	3.92537
	1.91031	2.921
	1.83562	2.8766
	2.26744	3.64733
	1.1927	2.89233
	2.26507	2.98673
	1.21656	2.11318
	1.59515	6.07801
	1.78326	2.89861
	2.27344	4.31975
	1.94153	3.72249
	1.31897	4.7424
	1.76045	3.02643
	1.0864	2.72345
	2.07752	4.54791
	2.18142	3.68085
	1.6331	4.45368
	2.31202	3.09302
	1.99318	5.22379
	2.10006	6.44064
	2.50228	3.63569
	0.607276	2.42619
	0.736248	3.20661
	2.11863	5.69949
	2.35145	4.76804
	2.19918	2.98196
	1.35984	4.37765
	1.4065	3.34744
	1.7138	3.40143
	1.93482	1.75926
	1.72984	5.0652
	2.7205	5.26834
	1.54143	4.61225
	2.29725	3.35209
	1.98601	4.63492
	1.64747	7.69078
	3.19691	3.54508
	1.18423	4.2028
	1.7131	3.37609
	1.81038	2.53748
	1.64704	4.5693
	2.32138	6.91678
	2.88668	4.79178
	0.820757	3.5179
	1.53765	3.89494
	1.53941	3.34923
	2.26162	3.64245
	1.52253	5.01304
	2.19799	3.45816
	1.18431	3.23666
	0.626765	1.63317
	2.51967	5.65163
	0.891792	4.02377
	1.14601	3.208
	1.54583	4.47975
	1.79402	2.92363
	1.67738	1.97615
	1.68523	2.85739
	1.84912	3.67129
	2.27975	3.92307
	2.14941	4.29343
	1.59554	4.92481
	1.73822	3.2053
	2.60725	3.71795
	1.60359	5.57501
	2.18671	4.41338
	2.30943	3.7127
	1.39659	3.6714
	2.28	3.0433
	1.59381	2.71212
	1.98429	4.46773
	2.68755	2.92343
	1.35716	2.13243
	0.848502	2.12882
	2.21909	3.23144
	2.08575	4.54972
	1.52283	3.21707
	2.28552	2.93843
	1.86501	5.14882
	1.62861	4.76116
	2.00189	3.2591
	3.66069	3.79558
	1.84632	3.91317
	1.272	4.65338
	2.05754	4.09384
	1.4535	4.13406
	1.6935	4.21335
	1.09454	3.07484
	2.0301	7.31832
	1.89391	4.49505
	1.96288	2.96173
	1.96713	1.86675
	1.2136	3.89415
	1.55742	1.11369
	1.96718	2.02032
	2.01998	4.32449
	2.60635	3.47761
	2.40668	4.1648
	1.98747	3.56962
	2.59628	4.54931
	2.20451	4.90761
	1.24376	3.53256
	1.52411	3.48066
	1.58204	6.38277
	1.99283	3.47766
	2.62358	7.1199
	2.8569	5.1697
	2.14134	3.35903
	1.87629	4.4541
	1.90281	3.21305
	1.9306	4.33033
	1.73315	2.49807
	2.39431	5.93816
	1.89764	4.87899
	1.371	1.64199
	1.53355	1.25317
	2.00614	4.3323
