# Supplementary material for: USP25 aggravates liver cancer development and impairs chemosensitivity by limiting LATS1 activation
Source: EMBO Rep. 2026 Mar 25;27(9):2406–33. doi: 10.1038/s44319-026-00749-w (PMC13172046; doi:10.1038/s44319-026-00749-w)
Supplement: Supplementary file 11 — Figure EV3 Source Data [file 44319_2026_749_MOESM11_ESM.zip › Figure EV3/EV 3B/EV3B.xlsx]

## Sheet: Sheet1
	USP25	CTGF
	1.79994	5.50851
	2.69585	2.87179
	0.799242	4.55547
	1.77928	4.21144
	1.83765	5.57566
	2.25163	4.51783
	1.48808	1.93084
	2.03428	6.48729
	2.37966	6.83271
	1.37188	4.9254
	1.50282	6.99954
	1.82646	4.79554
	2.57995	5.49093
	1.63027	4.4659
	2.0876	5.13792
	1.56867	4.19228
	1.5033	3.50816
	1.9998	5.83165
	1.39902	4.82532
	0.85825	2.50542
	2.20566	5.88857
	2.71927	4.00611
	2.02878	2.43198
	2.00494	5.04
	1.97193	3.71256
	2.20905	4.90345
	2.25908	6.51798
	1.47791	6.2355
	1.02239	4.52241
	1.72649	2.99736
	0.80223	2.7599
	1.90798	5.7488
	1.85861	3.84481
	2.13361	6.16217
	1.76615	3.02714
	2.49882	4.30655
	1.95006	4.41084
	2.54592	4.71964
	1.9131	5.80404
	2.19687	5.24172
	2.43675	4.3218
	2.705	5.74927
	1.98651	6.23865
	2.37205	7.23973
	1.47506	4.62309
	1.10226	2.98599
	1.4997	5.25249
	2.70348	5.9871
	2.55511	5.32047
	2.45799	4.78114
	1.99993	6.32785
	1.75809	4.41911
	1.58728	4.63768
	2.19209	3.72864
	1.18582	4.08188
	2.26356	3.41262
	0.980497	3.62823
	2.00109	3.5351
	2.37491	4.98064
	2.54019	7.73362
	1.97598	4.53039
	1.14932	4.64779
	1.55882	3.12958
	1.98045	3.9356
	2.23603	5.40359
	2.07494	3.53869
	1.67287	4.47092
	1.61457	6.87833
	2.09791	5.25558
	2.06114	1.95357
	2.03731	5.55658
	1.96683	5.06604
	2.54985	4.1052
	2.60405	5.24757
	2.72938	5.00519
	1.6881	3.26066
	2.44344	3.57654
	1.59647	3.37679
	1.72308	2.9029
	1.30672	5.26216
	2.39086	4.17825
	2.15874	3.32611
	1.49624	4.02184
	1.74971	2.00099
	2.43521	5.28913
	1.8451	1.69703
	1.08327	4.18776
	1.8971	4.02527
	2.03327	1.52411
	1.76605	4.82421
	2.65516	4.62812
	1.86441	5.16988
	1.78506	6.08631
	2.35148	4.0136
	0.842264	3.51559
	1.49861	3.05607
	2.76753	5.32944
	1.53803	4.88515
	2.06075	6.61265
	0.404963	3.24297
	1.54023	4.29564
	2.02889	3.43944
	0.993596	1.53766
	2.48646	5.95778
	2.47355	2.6979
	0.505206	2.3148
	1.70363	3.45528
	2.48283	2.95141
	2.32258	6.30823
	2.10186	6.8328
	1.42162	5.69246
	1.48938	3.66593
	1.58025	6.36454
	1.75872	4.2664
	0.790556	6.50919
	1.66382	7.08699
	1.8718	3.18959
	1.4796	4.183
	2.02973	5.78962
	2.19376	5.91223
	1.46187	5.9953
	2.03032	3.94987
	1.8572	5.657
	2.05762	4.51913
	1.29127	2.33634
	1.96456	3.87301
	2.77388	5.48333
	3.03987	1.58674
	1.82278	4.76623
	1.74097	4.90169
	1.76812	6.07195
	2.2236	3.7016
	2.56451	6.99829
	2.19548	4.75425
	2.02606	3.41167
	2.36851	4.2707
	1.75545	6.4202
	2.04664	4.03589
	1.76712	7.03646
	0.663298	3.206
	2.22812	3.88332
	1.53869	5.01039
	2.45132	6.19081
	2.04545	1.68891
	2.41378	5.21373
	2.22631	4.11656
	2.29597	7.05226
	1.60304	4.22482
	1.84977	5.53764
	1.54585	3.84475
	2.06804	3.77341
	2.40235	6.12535
	1.56329	3.79371
	1.55425	4.93823
	2.64848	3.44181
	1.59957	5.01624
	1.7171	3.2811
	2.05871	4.28044
	1.93797	6.68535
	1.10598	4.74045
	0.498865	4.09505
	1.6772	2.01971
	2.19387	1.72491
	1.56212	4.0782
	1.5924	0.900162
	1.87621	4.55555
	0.903988	3.17542
	2.18079	4.3354
	1.9301	4.80598
	1.95832	1.63311
	1.89704	5.74318
	1.6689	4.8875
	2.07325	6.08342
	2.3289	1.81308
	2.0328	3.19128
	1.35202	4.35832
	1.61518	3.08725
	2.4324	5.36928
	2.50852	2.33295
	1.83487	5.76307
	1.46731	3.9092
	2.32443	3.87429
	1.36702	4.17242
	1.67716	4.42369
	1.13889	3.32161
	0.841765	4.71947
	1.61916	4.65923
	2.39634	4.26804
	2.16496	5.67554
	2.3588	4.64917
	1.69406	4.4696
	2.48751	6.5469
	2.25934	2.39086
	1.6229	4.98432
	2.33252	5.9479
	1.91732	4.51691
	1.78591	4.00416
	1.92792	3.59554
	1.65405	4.3784
	1.77469	5.69074
	2.9963	6.98836
	2.10157	6.11498
	2.06686	4.66034
	1.98507	4.91326
	1.61199	3.4898
	1.85568	5.20747
	1.88766	5.13241
	2.00709	2.95105
	2.38008	5.58766
	1.9304	4.05363
	3.1742	6.36652
	0.838921	4.06309
	2.18249	7.47598
	2.48041	4.2886
	2.34099	3.75581
	1.76747	3.24269
	1.95887	3.27043
	1.87326	4.69675
	2.3702	2.85184
	0.221253	4.21342
	1.85925	5.18556
	2.14114	4.27243
	1.40155	4.03042
	1.87413	2.86216
	1.1743	5.6778
	2.37174	4.5552
	2.64278	3.75209
	2.17914	3.78464
	1.44429	3.91656
	1.59417	7.38654
	1.87004	3.84989
	0.859252	3.93296
	2.24766	3.58636
	1.86267	4.13849
	2.04246	4.65533
	0.570371	3.13636
	1.20864	5.9798
	0.543193	1.19547
	2.80855	4.78889
	1.4662	3.87127
	1.67226	5.32339
	1.71263	2.54988
	2.22007	3.3589
	1.1941	4.44039
	1.45169	1.80776
	1.84131	6.17518
	2.25191	3.36634
	1.64873	5.09662
	2.05832	3.48277
	0.954772	5.27562
	2.11059	3.39681
	1.55872	4.15309
	1.28617	3.63305
	1.33273	4.81742
	1.49339	4.65262
	1.72811	3.73947
	1.43709	3.98814
	2.41949	4.27585
	1.91031	3.70179
	1.83562	4.31846
	2.26744	5.62018
	1.1927	5.90955
	2.26507	3.23995
	1.21656	3.43355
	1.59515	4.88663
	1.78326	5.77824
	2.27344	4.84335
	1.94153	3.26297
	1.31897	4.95315
	1.76045	3.27863
	1.0864	3.20173
	2.07752	3.26617
	2.18142	5.19221
	1.6331	5.22217
	2.31202	4.23167
	1.99318	4.98764
	2.10006	6.19566
	2.50228	2.75331
	0.607276	5.21389
	0.736248	5.44606
	2.11863	5.96819
	2.35145	4.89345
	2.19918	3.64508
	1.35984	5.29032
	1.4065	3.81019
	1.7138	4.5046
	1.93482	3.07495
	1.72984	6.30856
	2.7205	5.80146
	1.54143	4.26056
	2.29725	5.15588
	1.98601	5.36
	1.64747	5.48388
	3.19691	3.24616
	1.18423	4.91399
	1.7131	2.69613
	1.81038	3.09391
	1.64704	4.48273
	2.32138	7.54775
	2.88668	4.97748
	0.820757	2.28797
	1.53765	4.06535
	1.53941	2.64698
	2.26162	2.00786
	1.52253	5.73706
	2.19799	4.30026
	1.18431	4.30292
	0.626765	2.58453
	2.51967	7.09892
	0.891792	4.0595
	1.14601	3.27399
	1.54583	4.35029
	1.79402	1.97713
	1.67738	4.30444
	1.68523	4.55894
	1.84912	5.15199
	2.27975	5.93969
	2.14941	3.73183
	1.59554	5.59805
	1.73822	4.06536
	2.60725	4.15581
	1.60359	6.5398
	2.18671	4.7055
	2.30943	5.03559
	1.39659	3.2731
	2.28	3.49492
	1.59381	4.07639
	1.98429	4.47805
	2.68755	4.66408
	1.35716	2.175
	0.848502	2.65095
	2.21909	2.55984
	2.08575	5.39817
	1.52283	4.00094
	2.28552	5.96545
	1.86501	8.15891
	1.62861	4.46013
	2.00189	3.57104
	3.66069	3.74018
	1.84632	4.23258
	1.272	4.93559
	2.05754	3.78669
	1.4535	4.86679
	1.6935	4.86471
	1.09454	3.54594
	2.0301	8.25853
	1.89391	4.44564
	1.96288	3.99386
	1.96713	4.00867
	1.2136	1.76832
	1.55742	4.8261
	1.96718	2.22022
	2.01998	2.14564
	2.60635	4.49622
	2.40668	4.12204
	1.98747	3.7198
	2.59628	5.34722
	2.20451	6.06287
	1.24376	5.38901
	1.52411	3.63131
	1.58204	6.01312
	1.99283	4.12321
	2.62358	8.0233
	2.8569	5.5504
	2.14134	4.78738
	1.87629	4.45128
	1.90281	2.74983
	1.9306	6.01168
	1.73315	3.35735
	2.39431	6.3377
	1.89764	4.95844
	1.371	2.02858
	1.53355	1.47054
	2.00614	6.49843
