# Supplementary material for: USP25 aggravates liver cancer development and impairs chemosensitivity by limiting LATS1 activation
Source: EMBO Rep. 2026 Mar 25;27(9):2406–33. doi: 10.1038/s44319-026-00749-w (PMC13172046; doi:10.1038/s44319-026-00749-w)
Supplement: Supplementary file 11 — Figure EV3 Source Data [file 44319_2026_749_MOESM11_ESM.zip › Figure EV3/EV 3D/usp25 YAP expression IHC.xlsx]

## Sheet: Sheet1
USP25 YAP expression IHC
		USP25	YAP
	1	12	12
	2	4	9
	3	6	6
	4	6	6
	5	9	8
	6	1	3
	7	2	4
	8	2	1
	9	12	12
	10	2	6
	11	9	4
	12	3	4
	13	2	6
	14	0	2
	15	2	1
	16	1	4
	17	0	4
	18	12	12
	19	3	9
	20	6	6
	21	3	0
	22	2	6
	23	6	6
	24	2	3
	25	1	3
	26	6	6
	27	4	4
	28	6	4
	29	8	6
	30	6	4
	31	9	0
	32	9	9
	33	4	4
	34	6	6
	35	9	6
	36	9	6
	37	6	4
	38	12	1
	39	3	2
	40	2	12
	41	4	8
	42	6	6
	43	6	6
	44	6	2
	45	6	4
	46	4	6
	47	4	6
	48	9	9
	49	4	4
	50	9	9
	51	6	4
	52	8	4
	53	8	6
	54	2	9
	55	12	12
	56	4	4
	57	6	6
	58	4	4
	59	8	9
	60	9	8
	61	8	12
	62	6	8
	63	12	12
	64	9	12
	65	4	12
	66	4	12
	67	6	6
	68	9	12
	69	6	8
	70	6	8
	71	2	9
	72	8	8
	73	4	8
	74	6	9
	75	6	9
	76	4	12
	77	2	8
	78	8	8
	79	6	12
	80	4	12
