# Supplementary material for: USP25 aggravates liver cancer development and impairs chemosensitivity by limiting LATS1 activation
Source: EMBO Rep. 2026 Mar 25;27(9):2406–33. doi: 10.1038/s44319-026-00749-w (PMC13172046; doi:10.1038/s44319-026-00749-w)
Supplement: Supplementary file 11 — Figure EV3 Source Data [file 44319_2026_749_MOESM11_ESM.zip › Figure EV3/EV 3F/growth curves EV3F.xlsx]

## Sheet: Sheet1
relative growth
		Ctrl			shUSP25			siLATS1			shUSP25+siLATS1
	days	Rep1	Rep 2	Rep 3	Rep1	Rep 2	Rep 3	Rep1	Rep 2	Rep 3	Rep1	Rep 2	Rep 3
	1	1.03569	0.983127	0.98118	0.923875	0.996539	1.07958	0.98932	1.01535	0.995328	1.00393	0.993856	1.00225
	2	1.50487	1.48734	1.51655	1.3474	1.29965	1.31003	2.42524	2.69159	2.64953	2.32034	2.45727	2.25654
	3	2.05775	2.3098	2.59617	1.8872	1.64221	1.6173	3.2203	3.59279	3.16622	2.9439	2.9396	2.85493
	4	3.32595	3.16194	3.29066	2.3464	2.54692	2.47294	4.25928	4.60414	4.35181	4.04666	4.186	4.02797
