# Supplementary material for: USP25 aggravates liver cancer development and impairs chemosensitivity by limiting LATS1 activation
Source: EMBO Rep. 2026 Mar 25;27(9):2406–33. doi: 10.1038/s44319-026-00749-w (PMC13172046; doi:10.1038/s44319-026-00749-w)
Supplement: Supplementary file 11 — Figure EV3 Source Data [file 44319_2026_749_MOESM11_ESM.zip › Figure EV3/EV 3K/EV3K relative MYC expression.xls]

## Sheet: Sheet1
	Relative His-ub expression
		Myc-LATS1-WT		Myc-LATS1-K688R		Myc-LATS1-K751R		Myc-LATS1-K1005R
		Ctrl	USP25sh	Ctrl	USP25sh	Ctrl	USP25sh	Ctrl	USP25sh
	Rep1	1	3.507	1	1.04932	1	2.91197	1	3.27862
	Rep2	1	1.91577	1	0.891528	1	2.17977	1	2.08
	Rep3	1	2.0143	1	1.08877	1	2.15995	1	2.49587
