# Supplementary material for: USP25 aggravates liver cancer development and impairs chemosensitivity by limiting LATS1 activation
Source: EMBO Rep. 2026 Mar 25;27(9):2406–33. doi: 10.1038/s44319-026-00749-w (PMC13172046; doi:10.1038/s44319-026-00749-w)
Supplement: Supplementary file 11 — Figure EV3 Source Data [file 44319_2026_749_MOESM11_ESM.zip › Figure EV3/EV 3N/EV3N relative MOB1 expression.xls]

## Sheet: Sheet1
		Myc-LATS1-WT		Myc-LATS1-K688R
		Ctrl	USP25sh	Ctrl	USP25sh
	Rep1	1	4.3403	1.76895	1.0871
	Rep2	1	5.77549	1.75223	1.29191
	Rep3	1	4.0984	1.65609	1.13371
