# Supplementary material for: USP25 aggravates liver cancer development and impairs chemosensitivity by limiting LATS1 activation
Source: EMBO Rep. 2026 Mar 25;27(9):2406–33. doi: 10.1038/s44319-026-00749-w (PMC13172046; doi:10.1038/s44319-026-00749-w)
Supplement: Supplementary file 12 — Figure EV4 Source Data [file 44319_2026_749_MOESM12_ESM.zip]

Archive with 11 entries (5 files):
- Figure EV4/
- Figure EV4/EV 4F/
- Figure EV4/EV 4F/Western blots EV4F.pdf
- Figure EV4/EV 4G/
- Figure EV4/EV 4G/Western blots EV4G.pdf
- Figure EV4/EV 4H/
- Figure EV4/EV 4H/EV4H relative p-LATS1 expression.xls
- Figure EV4/EV 4I/
- Figure EV4/EV 4I/EV4I relative p-YAP expression.xls
- Figure EV4/EV 4J/
- Figure EV4/EV 4J/Survival fraction EV4J.xlsx
