# Supplementary material for: USP25 aggravates liver cancer development and impairs chemosensitivity by limiting LATS1 activation
Source: EMBO Rep. 2026 Mar 25;27(9):2406–33. doi: 10.1038/s44319-026-00749-w (PMC13172046; doi:10.1038/s44319-026-00749-w)
Supplement: Supplementary file 12 — Figure EV4 Source Data [file 44319_2026_749_MOESM12_ESM.zip › Figure EV4/EV 4H/EV4H relative p-LATS1 expression.xls]

## Sheet: Sheet1
		Pscr	PLT-1	PLT-2	PLT-3
	Rep1	1	1.20761	2.17141	2.64687
	Rep2	1	0.962667	2.56842	2.68507
	Rep3	1	1.17414	2.42337	2.60622
