# Supplementary material for: USP25 aggravates liver cancer development and impairs chemosensitivity by limiting LATS1 activation
Source: EMBO Rep. 2026 Mar 25;27(9):2406–33. doi: 10.1038/s44319-026-00749-w (PMC13172046; doi:10.1038/s44319-026-00749-w)
Supplement: Supplementary file 12 — Figure EV4 Source Data [file 44319_2026_749_MOESM12_ESM.zip › Figure EV4/EV 4J/Survival fraction EV4J.xlsx]

## Sheet: Sheet1
Survival fraction
		PScr			PLT-2			PLT-3
	Sorafenib(µM)	Rep1	Rep 2	Rep 3	Rep1	Rep 2	Rep 3	Rep1	Rep 2	Rep 3
	0	1.00549	0.981339	1.01427	1.02267	1.00358	0.973747	0.998801	1.01319	0.98801
	0.5	0.937431	0.965971	0.929748	0.750597	0.850835	0.828162	0.57554	0.540767	0.564748
	1	0.859495	0.867179	0.819978	0.639618	0.72673	0.650358	0.494005	0.464029	0.507194
	2	0.80022	0.781559	0.810099	0.577566	0.608592	0.578759	0.46283	0.490408	0.482014
	5	0.731065	0.669594	0.657519	0.497613	0.544153	0.545346	0.543165	0.508393	0.483213
