# Supplementary material for: USP25 aggravates liver cancer development and impairs chemosensitivity by limiting LATS1 activation
Source: EMBO Rep. 2026 Mar 25;27(9):2406–33. doi: 10.1038/s44319-026-00749-w (PMC13172046; doi:10.1038/s44319-026-00749-w)
Supplement: Supplementary file 13 — Figure EV5 Source Data [file 44319_2026_749_MOESM13_ESM.zip]

Archive with 28 entries (21 files):
- Figure EV5/
- Figure EV5/EV 5A/
- Figure EV5/EV 5A/blood routine indexes EV5A.xlsx
- Figure EV5/EV 5B/
- Figure EV5/EV 5B/blood biochemical indexes EV5B.xlsx
- Figure EV5/EV 5C/
- Figure EV5/EV 5C/Body weigh EV5C.xlsx
- Figure EV5/EV 5D/
- Figure EV5/EV 5D/blood routine indexes EV5D.xlsx
- Figure EV5/EV 5E/
- Figure EV5/EV 5E/blood biochemical indexes EV5E.xlsx
- Figure EV5/EV 5F/
- Figure EV5/EV 5F/Peptide kidney.tif
- Figure EV5/EV 5F/Peptide liver.tif
- Figure EV5/EV 5F/Peptide lung.tif
- Figure EV5/EV 5F/Peptide spleen.tif
- Figure EV5/EV 5F/peptide+Sorafenib kidney.tif
- Figure EV5/EV 5F/peptide+Sorafenib liver.tif
- Figure EV5/EV 5F/peptide+Sorafenib lung.tif
- Figure EV5/EV 5F/peptide+Sorafenib spleen.tif
- Figure EV5/EV 5F/PScr  kidney.tif
- Figure EV5/EV 5F/PScr liver.tif
- Figure EV5/EV 5F/PScr lung.tif
- Figure EV5/EV 5F/PScr spleen.tif
- Figure EV5/EV 5F/Sorafenib kidney.tif
- Figure EV5/EV 5F/Sorafenib liver.tif
- Figure EV5/EV 5F/Sorafenib lung.tif
- Figure EV5/EV 5F/Sorafenib spleen.tif
