# Supplementary material for: USP25 aggravates liver cancer development and impairs chemosensitivity by limiting LATS1 activation
Source: EMBO Rep. 2026 Mar 25;27(9):2406–33. doi: 10.1038/s44319-026-00749-w (PMC13172046; doi:10.1038/s44319-026-00749-w)
Supplement: Supplementary file 13 — Figure EV5 Source Data [file 44319_2026_749_MOESM13_ESM.zip › Figure EV5/EV 5A/blood routine indexes EV5A.xlsx]

## Sheet: Leukocytes
		PScr			PLT-3
		0	1	2	0	1	2
	1	3.28	5.04	2.78	2.98	6.7	3.33
	2	2.18	4.63	2.92	3.11	6.2	2.02
	3	2.32	6.58	1.69	2.81	3.86	2.45
	4	1.98	5.81	4.61	3.96	4.08	3.21
	5	2.97	4.04	4.34	2.36	4.34	3.87
	6	2.17	6.99	1.98	2.91	6.03	3.94
	7	2.21	5.31	2.32	3.22	4.93	3.49

## Sheet: Lymphocytes
		PScr			PLT-3
		0	1	2	0	1	2
	1	1.72	3.38	2.63	1.46	3.59	2.5
	2	1.66	2.02	3.14	1.8	2.79	1.78
	3	1.19	2.21	2.43	1.6	2.05	1.91
	4	1.9	3.08	2.61	2.3	2.49	2.93
	5	1.47	3.71	1.58	1.84	2.04	3.08
	6	1	2.18	1.55	1.49	2.96	1.65
	7	1.59	3.01	3.55	1.71	1.91	2.84

## Sheet: Erythrocytes
		PScr			PLT-3
		0	1	2	0	1	2
	1	11.21	10.45	8.71	11.38	10.98	10.55
	2	10.15	8.95	10.73	11.15	9.74	10.18
	3	10.72	8.75	10.78	11.76	10.14	11.54
	4	11.8	10.2	11.99	10.58	9.77	10.47
	5	10.87	10.18	10.23	8.65	9.86	9.64
	6	11.33	8.65	11.91	10.48	9.86	11.33
	7	10.42	9.21	11.95	10.08	10.84	9.14

## Sheet: Hemoglobin
		PScr			PLT-3
		0	1	2	0	1	2
	1	167	160	144	190	169	172
	2	175	166	165	186	166	157
	3	172	151	169	199	158	161
	4	177	162	175	178	159	180
	5	178	168	163	149	156	173
	6	181	169	194	174	172	165
	7	181	171	185	167	181	180

## Sheet: Platelets
		PScr			PLT-3
		0	1	2	0	1	2
	1	1424	1063	1183	1173	1418	1047
	2	1315	1027	1091	1501	1366	997
	3	1248	1186	1031	1376	972	999
	4	1391	1126	847	1483	984	825
	5	1336	1590	1117	1432	1231	1061
	6	1466	1063	1140	1027	1112	1208
	7	1165	1327	1096	1127	1147	987
