# Supplementary material for: USP25 aggravates liver cancer development and impairs chemosensitivity by limiting LATS1 activation
Source: EMBO Rep. 2026 Mar 25;27(9):2406–33. doi: 10.1038/s44319-026-00749-w (PMC13172046; doi:10.1038/s44319-026-00749-w)
Supplement: Supplementary file 13 — Figure EV5 Source Data [file 44319_2026_749_MOESM13_ESM.zip › Figure EV5/EV 5B/blood biochemical indexes EV5B.xlsx]

## Sheet: ALT
		PScr	PLT-3
	1	33.1	34
	2	36.3	32.6
	3	36.8	35.7
	4	35.7	38.3
	5	35.9	23.6
	6	30.4	23.1
	7	32.6	27.4

## Sheet: AST
		PScr	PLT-3
	1	122.1	177
	2	131.2	129.7
	3	163	138.1
	4	180.6	103.4
	5	116.1	100.9
	6	141.6	128.4
	7	149.9	124.4

## Sheet: UREA
		PScr	PLT-3
	1	10.17	9.22
	2	9.05	8.86
	3	9.97	8.22
	4	7.78	9.27
	5	8.93	8.07
	6	9.77	8.59
	7	12.19	9.72

## Sheet: CRE
		PScr	PLT-3
	1	13.7	11.6
	2	12	12.6
	3	12.7	16.7
	4	12.7	15.9
	5	14.1	12.2
	6	15	12.2
	7	15.3	14.6
