# Supplementary material for: USP25 aggravates liver cancer development and impairs chemosensitivity by limiting LATS1 activation
Source: EMBO Rep. 2026 Mar 25;27(9):2406–33. doi: 10.1038/s44319-026-00749-w (PMC13172046; doi:10.1038/s44319-026-00749-w)
Supplement: Supplementary file 13 — Figure EV5 Source Data [file 44319_2026_749_MOESM13_ESM.zip › Figure EV5/EV 5C/Body weigh EV5C.xlsx]

## Sheet: Sheet1
Body weight
		PScr							PLT-3
		Rep1	Rep 2	Rep 3	Rep 4	Rep 5	Rep 6	Rep 7	Rep1	Rep 2	Rep 3	Rep 4	Rep 5	Rep 6	Rep 7
	0	20.2	20.5	21.5	20	20	18.7	20	19.6	19.1	19.15	20.8	19.8	19.2	19.4
	1	20.5	19.7	21.9	19.9	19.8	20.9	20.9	18.7	20	22.1	20.9	20	19.9	20.7
	2	20	22.2	20	20	21.5	19.1	19	20	20	20	21.3	20	20	21.7
