# Supplementary material for: USP25 aggravates liver cancer development and impairs chemosensitivity by limiting LATS1 activation
Source: EMBO Rep. 2026 Mar 25;27(9):2406–33. doi: 10.1038/s44319-026-00749-w (PMC13172046; doi:10.1038/s44319-026-00749-w)
Supplement: Supplementary file 13 — Figure EV5 Source Data [file 44319_2026_749_MOESM13_ESM.zip › Figure EV5/EV 5D/blood routine indexes EV5D.xlsx]

## Sheet: Leukocytes
		PScr	PLT-3	Sorafenib	PLT-3+Sorafenib
	1	3.38	4.74	4.33	4.22
	2	3.01	5.09	3.98	3.59
	3	3.46	3.22	4.45	4
	4	2.51	3.77	3.8	4.7
	5	4.04	3.72	1.54	5.6

## Sheet: Lymphocytes
		PScr	PLT-3	Sorafenib	PLT-3+Sorafenib
	1	2.49	2.98	2.21	3.04
	2	2.13	3.71	1.99	1.92
	3	1.54	2.94	1.92	3.3
	4	2.34	2.51	2.42	2.36
	5	3.04	2.42	1.91	2.09

## Sheet: Erythrocytes
		PScr	PLT-3	Sorafenib	PLT-3+Sorafenib
	1	10.68	9.58	10.12	10.47
	2	10.73	10.69	10.19	10.62
	3	10.72	10.45	10.57	10.46
	4	10.72	10.56	9.77	10.19
	5	10.31	10.03	10.12	10.77

## Sheet: Hemoglobin
		PScr	PLT-3	Sorafenib	PLT-3+Sorafenib
	1	165	166	155	166
	2	168	164	165	160
	3	161	162	155	161
	4	160	163	163	164
	5	166	159	159	160

## Sheet: Platelets
		PScr	PLT-3	Sorafenib	PLT-3+Sorafenib
	1	1013	1101	985	745
	2	913	1072	1037	871
	3	1079	827	1100	937
	4	822	942	901	629
	5	837	817	970	903
