# Supplementary material for: USP25 aggravates liver cancer development and impairs chemosensitivity by limiting LATS1 activation
Source: EMBO Rep. 2026 Mar 25;27(9):2406–33. doi: 10.1038/s44319-026-00749-w (PMC13172046; doi:10.1038/s44319-026-00749-w)
Supplement: Supplementary file 13 — Figure EV5 Source Data [file 44319_2026_749_MOESM13_ESM.zip › Figure EV5/EV 5E/blood biochemical indexes EV5E.xlsx]

## Sheet: ALT
		PScr	PLT-3	Sorafenib	PLT-3+Sorafenib
	1	41.6	40.9	36.2	44.7
	2	43	39	50.3	36.8
	3	43	39.1	36.1	28.7
	4	38.2	36.7	44.6	33.4
	5	30.9	38.6	43.5	43.6

## Sheet: AST
		PScr	PLT-3	Sorafenib	PLT-3+Sorafenib
	1	200.6	238.7	275.1	291.1
	2	362.5	219.6	348.7	275.8
	3	341.1	266.7	249.3	255.6
	4	353.3	268.3	425.3	205.8
	5	381.5	279.8	237.2	318

## Sheet: UREA
		PScr	PLT-3	Sorafenib	PLT-3+Sorafenib
	1	8.05	9.74	8.56	8.17
	2	8.63	7.53	9.36	8.35
	3	8.19	10.22	8.87	8.34
	4	9.06	7.89	8.82	8.27
	5	9.23	9.84	8.68	8.33

## Sheet: CRE
		PScr	PLT-3	Sorafenib	PLT-3+Sorafenib
	1	9.4	10.7	10	9
	2	10.8	10.2	10.5	9.9
	3	9.4	9.4	10.9	10.1
	4	10.9	10.7	10.2	9.6
	5	9.3	9.9	9.1	10.1
